# Supplementary material for: Regulation Mechanism Mediated by Trans-Encoded sRNA Nc117 in Short Chain Alcohols Tolerance in Synechocystis sp. PCC 6803
Source: Front Microbiol. 2018 May 1;9:863. doi: 10.3389/fmicb.2018.00863 (PMC5946031; doi:10.3389/fmicb.2018.00863)
Supplement: TABLE S1 — Primers used for qRT-PCR validation. [file Table_1.XLSX]

## Sheet: Suppl. Table S1
Suppl. Table S1. Primers used for qRT-PCR validation.
Primer names	Primer sequences (5' to 3')
qRTPCR-sll1682-F	CAATGCCAGCCAAATCGAA
qRTPCR-sll1682-R	TGCGCCGATGAGCAAAT
qRTPCR-slr1078-F	CGGTAATGGCAATGGCTTCT
qRTPCR-slr1078-R	GATTGGTGACTAACTGGGCTGTT
qRTPCR-sll1296-F	TTAATTCGCAACGCCTTTGAC
qRTPCR-sll1296-R	CCTGGGCTTGGCGTTCT
qRTPCR-sll1182-F	GGCCAAGGACAAACGGTAAA
qRTPCR-sll1182-R	CAACTCTCCCTTGGCCTTGA
qRTPCR-slr0646-F	GGGAAACCCGTTCCATCAC
qRTPCR-slr0646-R	TGCAAACTGGCGAGGAAATAT
qRTPCR-slr1740-F	GGGCAGTGAAGGGATGATTTT
qRTPCR-slr1740-R	TGCCGCGCCTTTTCC
qRTPCR-sll0039-F	CGTCACCACCGCCATCA
qRTPCR-sll0039-R	GGCACTGCCTGGGAAAGTT
qRTPCR-sll0262-F	GGCCCATGTGTTGGAATCA
qRTPCR-sll0262-R	ATCAATGGCACCGGATTCA
qRTPCR-slr1139-F	CGCTGAATTTGAGCAGGAAAC
qRTPCR-slr1139-R	ACACCAGGAAGCCCAAAAATAA
qRTPCR-sll1342-F	CCCAGAACCAATGCTCACCTT
qRTPCR-sll1342-R	CGCATCCAACTTACCCAACA
qRTPCR-slr0682-F	AGCCCATGCCGAACAATATC
qRTPCR-slr0682-R	TCCAGGCGATCGGTCAGTA
qRTPCR-slr0415-F	GGCATTGGGCTGCTGTTG
qRTPCR-slr0415-R	AAAGGGAATAGAGTGGTCAAAGTCA
qRTPCR-sll1675-F	CATTGCCCCGGAACAGTTT
qRTPCR-sll1675-R	ACTCCATGGGCTTCCAACAC
qRTPCR-slr0007-F	TGCTTAACGGCGACTCGTT
qRTPCR-slr0007-R	TCCTCTAACTCCGCCAACAGA
qRTPCR-slr2002-F	CGGCCCTAACTACTGGAGCAT
qRTPCR-slr2002-R	AGGTCGAGGCGCATTACAAT
qRTPCR-slr0891-F	CCCCAAAATCACCAAACCAGTA
qRTPCR-slr0891-R	TGGAGCGGCAGAACCAA
qRTPCR-sll1377-F	GGGCGGCGCAAAAAA
qRTPCR-sll1377-R	TGATGACGACTGTCCAAATGG
qRTPCR-sll1625-F	TGCAGTATGCGGGTTAATGG
qRTPCR-sll1625-R	TTCACTGCCCACATTTTCCTT
qRTPCR-sll0082-F	AATCAGCATCACCGTCAACGT
qRTPCR-sll0082-R	GCCAACCTAGGGTTAATTGCAA
qRTPCR-sll1653-F	GCGCTGACGGAGTTGCA
qRTPCR-sll1653-R	TCCAGGATGGCCACTTTCTT
qRTPCR-Nc117-F	CGTCCAAACCTGAATAGATAATCCA
qRTPCR-Nc117-R	CGCTGAAGCCTTTAGCTAATCG
qRTPCR-16S rRNA-F	TGTAGCGGTGAAATGCGTAG
qRTPCR-16S rRNA-R	CCACGCCTAGTATCCATCGT
qRTPCR-slr0007-5'-F	CGGTGAATGGGTCAGAAATTG
qRTPCR-slr0007-5'-R	GCAAAATAGCCAAACCAGATTGT
qRTPCR-slr0006-F	TTTGAGGCGGCTAGTCGTTATT
qRTPCR-slr0006-R	CGACCACCATCGCCAATTA
