# Supplementary material for: Regulation Mechanism Mediated by Trans-Encoded sRNA Nc117 in Short Chain Alcohols Tolerance in Synechocystis sp. PCC 6803
Source: Front Microbiol. 2018 May 1;9:863. doi: 10.3389/fmicb.2018.00863 (PMC5946031; doi:10.3389/fmicb.2018.00863)
Supplement: TABLE S2 — Targets information for Nc117 based on IntaRNA prediction. [file Table_2.XLSX]

## Sheet: Suppl. Table S2
Suppl. Table S2 Targets information for Nc117 based on IntaRNA
ID	Name	NCBI annotation	Cyanobase annotation	KEGG pathway	COG category
1	slr1742	hypothetical protein	probable cobyric acid synthase		[S] Function unknown
2	slr0415	Na(+)/H(+) antiporter	Na+/H+ antiporter		[P] Inorganic ion transport and metabolism
3	slr1194	hypothetical protein	hypothetical protein		[P] Inorganic ion transport and metabolism
4	sll1369	hypothetical protein	putative peptidase	ko00550Peptidoglycan biosynthesis	[M] Cell wall/membrane/envelope biogenesis
5	ssl0172	transposase	putative transposase [ISY391c: 2997600 - 2998989]		[L] Replication, recombination and repair
6	slr1188	hypothetical protein	hypothetical protein		[K] Transcription^[T] Signal transduction mechanisms
7	slr0652	1-(5-phosphoribosyl)-5-[(5-phosphoribosylamino)methylideneamino] imidazole-4-carboxamide isomerase	phosphorybosilformimino-5-amino- phosphorybosil-4-imidazolecarboxamideisomerase	ko00340 Histidine metabolism	[E] Amino acid transport and metabolism
8	sll5122	hypothetical protein	SOS mutagenesis and repair, UmuC protein homolog		[L] Replication, recombination and repair
9	sll0797	OmpR subfamily protein	redox-responsive and/or Ni(II)-responsive regulator, two-component response regulator OmpR subfamily	ko02020 Two-component system	[T] Signal transduction mechanisms
10	slr1899	urease accessory protein F	urease accessory protein F		[O] Posttranslational modification, protein turnover, chaperones
11	slr0420	hypothetical protein	hypothetical protein		[S] Function unknown
12	sll0328	hypothetical protein	unknown protein		[S] Function unknown
13	sll0177	hypothetical protein	hypothetical protein		[L] Replication, recombination and repair
14	slr6021	hypothetical protein	unknown protein
15	slr6080	hypothetical protein	unknown protein
16	slr0887	hypothetical protein	hypothetical protein	ko00790 Folate biosynthesis	[E] Amino acid transport and metabolism^[H] Coenzyme transport and metabolism
17	sll0876	Holliday junction DNA helicase RuvA	Holliday junction DNA helicase RuvA	ko03440 Homologous recombination	[L] Replication, recombination and repair
18	sll0108	ammonium/methylammonium permease	ammonium/methylammonium permease		[P] Inorganic ion transport and metabolism
19	slr0742	hypothetical protein	hypothetical protein		[S] Function unknown
20	sll1063	hypothetical protein	hypothetical protein		[O] Posttranslational modification, protein turnover, chaperones
21	slr6047	hypothetical protein	hypothetical protein		[L] Replication, recombination and repair
22	sll5131	transposase	putative transposase [ISY203j: 117275 - 118448]		[L] Replication, recombination and repair
23	slr2108	polysialic acid transport ATP-binding protein KpsT	probable polysaccharide ABC transporter ATP binding subunit	ko02010 ABC transporters	[P] Inorganic ion transport and metabolism
24	sll0640	sulfur deprivation response regulator	probable sodium/sulfate symporter		[P] Inorganic ion transport and metabolism
25	sll1099	elongation factor Tu	elongation factor Tu	ko04626 Plant-pathogen interaction	[J] Translation, ribosomal structure and biogenesis
26	sll1692	hypothetical protein	hypothetical protein		[S] Function unknown
27	sll0553	hypothetical protein	hypothetical protein		[R] General function prediction only
28	slr1816	hypothetical protein	hypothetical protein		[O] Posttranslational modification, protein turnover, chaperones
29	sll1545	glutathione S-transferase	glutathione S-transferase	ko00480 Glutathione metabolism^ko00980 Metabolism of xenobiotics by cytochrome P450^ko00982 Drug metabolism - cytochrome P450^ko05204 Chemical carcinogenesis	[O] Posttranslational modification, protein turnover, chaperones
30	sll1475	sensory transduction histidine kinase	a part of phytochrome-like sensor histidine kinase gene (disrupted by insertion of IS)		[T] Signal transduction mechanisms
31	slr1139	thioredoxin	thioredoxin		[O] Posttranslational modification, protein turnover, chaperones
32	sll0938	succinyldiaminopimelate transaminase	aspartate transaminase		[E] Amino acid transport and metabolism
33	sll0109	chorismate mutase	chorismate mutase	ko00400 Phenylalanine, tyrosine and tryptophan biosynthesis	[E] Amino acid transport and metabolism
34	sll1675	hypothetical protein	hypothetical protein		[E] Amino acid transport and metabolism
35	sll5050	hypothetical protein	probable glycosyltransferase
36	slr5088	hypothetical protein	probable short-chain dehydrogenase
37	sll0613	Holliday junction DNA helicase RuvB	Holliday junction DNA helicase RuvB	ko03440 Homologous recombination	[L] Replication, recombination and repair
38	sll0082	hypothetical protein	hypothetical protein
39	slr0007	hypothetical protein	probable sugar-phosphate nucleotidyltransferase		[M] Cell wall/membrane/envelope biogenesis
40	sll0793	hypothetical protein	hypothetical protein		[S] Function unknown
41	slr0179	hypothetical protein	hypothetical protein		[S] Function unknown
42	slr1684	transposase	putative transposase [ISY391b: 1970517 - 1970880, join 1972064 - 1973077]		[L] Replication, recombination and repair
43	slr2037	hypothetical protein	unknown protein		[S] Function unknown
44	sll1653	ubiquinone/menaquinone biosynthesis methyltransferase	2-phytyl-1,4-benzoquinone methyltransferase	ko00130 Ubiquinone and other terpenoid-quinone biosynthesis	[H] Coenzyme transport and metabolism
45	sll0784	nitrilase	nitrilase	ko00643 Styrene degradation	[R] General function prediction only
46	slr1636	hypothetical protein	unknown protein		[S] Function unknown
47	slr1516	superoxide dismutase	superoxide dismutase	ko04146 Peroxisome^ko05016 Huntington's disease	[P] Inorganic ion transport and metabolism
48	slr1143	hypothetical protein	hypothetical protein		[T] Signal transduction mechanisms
49	sll1592	NarL subfamily protein	two-component response regulator NarL subfamily		[T] Signal transduction mechanisms
50	sll1830	hypothetical protein	unknown protein		[S] Function unknown
51	slr0984	CDP-glucose-4,6-dehydratase	CDP-glucose 4,6-dehydratase	ko00520 Amino sugar and nucleotide sugar metabolism	[M] Cell wall/membrane/envelope biogenesis
52	slr6106	hypothetical protein	hypothetical protein		[S] Function unknown
53	sll5130	hypothetical protein	hypothetical protein
54	slr1501	hypothetical protein	probable acetyltransferase		[R] General function prediction only
55	slr0211	hypothetical protein	hypothetical protein		[R] General function prediction only
56	sll0443	hypothetical protein	unknown protein		[S] Function unknown
57	slr0070	methionyl-tRNA formyltransferase	methionyl-tRNA formyltransferase	ko00670 One carbon pool by folate^ko00970 Aminoacyl-tRNA biosynthesis	[J] Translation, ribosomal structure and biogenesis
58	slr0017	UDP-N-acetylglucosamine 1-carboxyvinyltransferase	UDP-N-acetylglucosamine 1-carboxyvinyltransferase	ko00520 Amino sugar and nucleotide sugar metabolism^ko00550 Peptidoglycan biosynthesis	[M] Cell wall/membrane/envelope biogenesis
59	slr1258	hypothetical protein	unknown protein		[S] Function unknown
60	sll6059	hypothetical protein	putative integrase/recombinase		[S] Function unknown
61	sll0325	hypothetical protein	hypothetical protein		[S] Function unknown
62	ssr2060	hypothetical protein	unknown protein		[S] Function unknown
63	sll5059	two-component response regulator	two-component response regulator		[T] Signal transduction mechanisms
64	sll1394	methionine sulfoxide reductase A	peptide methionine sulfoxide reductase		[O] Posttranslational modification, protein turnover, chaperones
65	slr0646	penicillin-binding protein 4	D-alanyl-D-alanine carboxypeptidase	ko00550 Peptidoglycan biosynthesis	[M] Cell wall/membrane/envelope biogenesis
66	sll1630	hypothetical protein	unknown protein		[S] Function unknown
67	sll0497	hypothetical protein	hypothetical protein		[S] Function unknown
68	slr6042	hypothetical protein	probable cation efflux system protein, czcB homolog		[M] Cell wall/membrane/envelope biogenesis
69	ssl1507	transposase	putative transposase [ISY508a: 1710788 - 1711753]
70	slr1968	hypothetical protein	unknown protein		[R] General function prediction only
71	sll0650	transposase	putative transposase [ISY100j: 421739 - 422684]
72	sll0262	delta-6 desaturase	acyl-lipid desaturase (delta 6)	ko00591 Linoleic acid metabolism	[I] Lipid transport and metabolism
73	slr1930	hypothetical protein	type 4 pilin-like protein		[N] Cell motility^[U] Intracellular trafficking, secretion, and vesicular transport
74	ssl5039	hypothetical protein	unknown protein
75	slr1783	NarL subfamily protein	two-component response regulator NarL subfamily		[T] Signal transduction mechanisms
76	slr2081	arogenate dehydrogenase	prephenate dehydrogenase	ko00400 Phenylalanine, tyrosine and tryptophan biosynthesis	[E] Amino acid transport and metabolism
77	ssr0390	photosystem I reaction center subunit X	photosystem I reaction center subunit X	ko00195 Photosynthesis	[S] Function unknown
78	ssl0750	hypothetical protein	unknown protein
79	slr0845	hypothetical protein	hypothetical protein		[S] Function unknown
80	sll1893	imidazole glycerol phosphate synthase subunit HisF	cyclase	ko00340 Histidine metabolism	[E] Amino acid transport and metabolism
81	sll0558	hypothetical protein	hypothetical protein YCF53		[S] Function unknown
82	sll0379	UDP-N-acetylglucosamine acyltransferase	acyl-[acyl-carrier-protein]--UDP-N-acetylglucosamine o-acyltransferase	ko00540 Lipopolysaccharide biosynthesis	[M] Cell wall/membrane/envelope biogenesis
83	slr1619	hypothetical protein	hypothetical protein		[V] Defense mechanisms
84	slr0377	hypothetical protein	unknown protein		[S] Function unknown
85	slr7014	hypothetical protein	unknown protein		[L] Replication, recombination and repair
86	slr1246	transposase	putative transposase [ISY802b(partial copy): 1384736 - 1385513]
87	sll0272	hypothetical protein	hypothetical protein		[S] Function unknown
88	slr0800	transposase	putative transposase [ISY802c: 3066278 - 3067184]		[L] Replication, recombination and repair
89	slr0001	hypothetical protein	hypothetical protein		[R] General function prediction only
90	sll5132	hypothetical protein	hypothetical protein
91	sml0006	50S ribosomal protein L36	50S ribosomal protein L36		[J] Translation, ribosomal structure and biogenesis
92	sml0003	photosystem II reaction center protein M	photosystem II reaction center M protein	ko00195 Photosynthesis
93	sll0060	hypothetical protein	hypothetical protein		[S] Function unknown
94	ssl2153	ribose phosphate isomerase B	probable ribose phosphate isomerase B	ko00030 Pentose phosphate pathway^ko00710 Carbon fixation in photosynthetic organisms	[G] Carbohydrate transport and metabolism
95	sll1757	hypothetical protein	hypothetical protein		[S] Function unknown
96	slr1998	hypothetical protein	hypothetical protein		[C] Energy production and conversion
97	slr1075	transposase	putative transposase [ISY100b: 378993 - 379939]		[L] Replication, recombination and repair
98	slr1114	hypothetical protein	hypothetical protein		[S] Function unknown
99	slr0784	hypothetical protein	hypothetical protein		[S] Function unknown
100	sll0088	hypothetical protein	hypothetical protein		[K] Transcription
