# Supplementary material for: Regulation Mechanism Mediated by Trans-Encoded sRNA Nc117 in Short Chain Alcohols Tolerance in Synechocystis sp. PCC 6803
Source: Front Microbiol. 2018 May 1;9:863. doi: 10.3389/fmicb.2018.00863 (PMC5946031; doi:10.3389/fmicb.2018.00863)
Supplement: TABLE S3 — RNA-seq mapping statistics of different samples. [file Table_3.XLSX]

## Sheet: Suppl. Table S3
Suppl. Table S3 RNA-seq mapping statistics of different samples.
Sample	Raw reads	Clean read	Effective Rate(%)	Q20(%)	Q30(%)	GC Content(%)	Mapping reads	Mapping Rate(%)	rRNA reads	mRNA Rate(%)
WT-1	22483026	22307806	99.2207	96.15	90.8	50.11	21862290	98.0029	68960	99.6846
WT-2	15620472	15510784	99.2978	96.12	90.71	50.14	15197078	97.9775	61989	99.5921
s117-1	12159794	11971362	98.4504	96.88	91.68	50.15	11584551	96.7689	73967	99.3615
s117-2	13574240	13341408	98.2848	96.69	91.27	50.2	12890042	96.6168	48056	99.6272
