# Supplementary material for: Regulation Mechanism Mediated by Trans-Encoded sRNA Nc117 in Short Chain Alcohols Tolerance in Synechocystis sp. PCC 6803
Source: Front Microbiol. 2018 May 1;9:863. doi: 10.3389/fmicb.2018.00863 (PMC5946031; doi:10.3389/fmicb.2018.00863)
Supplement: TABLE S4 — RNA-seq analysis of wild type Synechocystis and nc117 overexpression strain. [file Table_4.XLSX]

## Sheet: Suppl. Table S4
Suppl. Table S4. RNA-seq analysis of wild type Synechocystis and nc117 overexpression strain.
ID	Name	Strand	length	WT_reads1	WT_reads2	s117_reads1	s117_reads2	WT_1_FPKM	WT_2_FPKM	s117_1_FPKM	s117_2_FPKM	Fold change	p-value	Adjusted p-value	NCBI annotation	Cyanobase annotation	KEGG pathway	COG category
1	slr0611	+	969	350	254	236	210	16.9321	17.6572	21.4423	17.146	1.11562	0.23857	0.625667	solanesyl diphosphate synthase	solanesyl diphosphate synthase	ko00900 Terpenoid backbone biosynthesis	[H] Coenzyme transport and metabolism
2	slr0612	+	555	105	76	41	72	8.86876	9.22426	6.5039	10.2638	0.926748	1	1	hypothetical protein	probable pseudouridine synthase		[J] Translation, ribosomal structure and biogenesis
3	slr0613	+	519	982	808	572	631	88.6974	104.871	97.0313	96.1899	0.998207	0.377609	0.765405	hypothetical protein	hypothetical protein		[S] Function unknown
4	sll0558	-	699	988	700	402	486	66.2592	67.4578	50.6328	55.0081	0.790034	0.0484508	0.256409	hypothetical protein	hypothetical protein YCF53		[S] Function unknown
5	sll1214	-	1074	15659	11233	7388	9129	683.481	704.535	605.628	672.491	0.920824	0.744226	0.958345	magnesium-protoporphyrin IX monomethyl ester cyclase	hypothetical protein YCF59	ko00860 Porphyrin and chlorophyll metabolism	[H] Coenzyme transport and metabolism
6	sll1213	-	936	1835	1346	925	993	91.9024	96.868	87.006	83.9346	0.905548	0.605588	0.906805	hypothetical protein	GDP-fucose synthetase	ko00051 Fructose and mannose metabolism^ko00520 Amino sugar and nucleotide sugar metabolism	[M] Cell wall/membrane/envelope biogenesis
7	sll1212	-	1086	1905	1247	762	968	82.2303	77.3478	61.7744	70.5201	0.829027	0.0584292	0.289693	GDP-D-mannose dehydratase	GDP-mannose 4,6-dehydratase	ko00051 Fructose and mannose metabolism^ko00520 Amino sugar and nucleotide sugar metabolism	[M] Cell wall/membrane/envelope biogenesis
8	slr1311	+	1080	886572	618756	488845	543313	38481.9	38592.8	39850.2	39801	1.03343	0.00293908	0.0340371	photosystem II D1 protein	photosystem II D1 protein	ko00195 Photosynthesis	[C] Energy production and conversion
9	slr1312	+	1977	2038	1308	1011	1203	48.3241	44.5669	45.0223	48.1423	1.00294	0.315312	0.709251	arginine decarboxylase	arginine decarboxylase	ko00330 Arginine and proline metabolism
10	sll1209	-	2007	607	415	311	369	14.1778	13.9287	13.6426	14.5461	1.00292	0.513645	0.849378	NAD-dependent DNA ligase LigA	DNA ligase	ko03030 DNA replication^ko03410 Base excision repair^ko03420 Nucleotide excision repair^ko03430 Mismatch repair	[L] Replication, recombination and repair
11	slr1315	+	606	502	343	285	306	38.8327	38.127	41.4052	39.95	1.05711	0.288861	0.685049	hypothetical protein	hypothetical protein		[S] Function unknown
12	slr1316	+	1029	103	82	46	76	4.69233	5.36796	3.93573	5.8434	0.972053	0.823204	0.982859	iron(III) dicitrate ABC transporter permease	ABC-type iron(III) dicitrate transport system permease protein	ko02010 ABC transporters	[P] Inorganic ion transport and metabolism
13	slr1317	+	1047	163	102	73	72	7.29806	6.56243	6.13846	5.44068	0.835406	0.538774	0.867627	iron(III) dicitrate ABC transporter permease	ABC-type iron(III) dicitrate transport system permease protein	ko02010 ABC transporters	[P] Inorganic ion transport and metabolism
14	slr1318	+	804	79	88	54	50	4.60614	7.37289	5.91318	4.92019	0.90436	1	1	iron(III) dicitrate ABC transporter permease	iron(III) dicitrate transport system ATP-binding protein	ko02010 ABC transporters	[P] Inorganic ion transport and metabolism
15	slr1319	+	945	217	144	89	151	10.7645	10.2646	8.29166	12.6419	0.995457	0.753807	0.96043	iron(III) dicitrate ABC transporter permease	iron(III) dicitrate transport system substrate-binding protein	ko02010 ABC transporters	[P] Inorganic ion transport and metabolism
16	sll1206	-	2553	428	264	169	233	7.85886	6.96569	5.82799	7.22059	0.880201	0.605743	0.906805	ferric aerobactin receptor	ferric aerobactin receptor, FhuA homolog		[P] Inorganic ion transport and metabolism
17	sll1205	-	978	65	29	28	37	3.1156	1.99742	2.52059	2.99316	1.07838	0.753863	0.96043	regulatory protein PchR	transcriptional regulator
18	sll1204	-	1281	18	26	1	16	0.658703	1.36721	0.068728	0.988185	0.521697	0.590081	0.895087	hypothetical protein	similar to macrolide efflux protein		[G] Carbohydrate transport and metabolism
19	sll1203	-	963	24	2	7	9	1.16829	0.139899	0.639963	0.739407	1.05441	1	1	hypothetical protein	hypothetical protein		[O] Posttranslational modification, protein turnover, chaperones
20	sll1202	-	1041	26	26	12	5	1.17082	1.68242	1.01488	0.380003	0.488877	0.220119	0.600064	hypothetical protein	iron(III) dicitrate-binding protein of ABC transporter, FecB homolog	ko02010 ABC transporters	[P] Inorganic ion transport and metabolism
21	sll1409	-	2589	71	47	47	50	1.28556	1.22286	1.59827	1.52794	1.24628	0.314649	0.708667	ferrichrome-iron receptor	ferrichrome-iron receptor		[P] Inorganic ion transport and metabolism
22	sll1408	-	1038	44	34	29	28	1.98711	2.20644	2.45971	2.13417	1.09546	0.674095	0.930281	regulatory protein PcrR	transcriptional regulator		[K] Transcription
23	sll1407	-	795	21	15	4	1	1.23828	1.27097	0.442972	0.0995177	0.216196	0.0555244	0.280742	hypothetical protein	probable methyltransferase		[Q] Secondary metabolites biosynthesis, transport and catabolism
24	sll1406	-	2484	259	174	109	116	4.88781	4.71855	3.8633	3.69466	0.786765	0.265753	0.661367	ferrichrome-iron receptor	ferrichrome-iron receptor		[P] Inorganic ion transport and metabolism
25	sll1405	-	426	1	4	2	0	0.110042	0.632501	0.413336	0	0.55665	0.934818	1	biopolymer transport protein	biopolymer transport ExbD protein homolog		[P] Inorganic ion transport and metabolism
26	sll1404	-	630	7	2	6	3	0.520864	0.213846	0.838482	0.376746	1.65403	0.699895	0.942053	biopolymer transport ExbB protein	biopolymer transport ExbB protein homolog		[U] Intracellular trafficking, secretion, and vesicular transport
27	slr1484	+	1596	38	25	9	23	1.11614	1.05516	0.49647	1.14015	0.753753	0.677018	0.930281	hypothetical protein	unknown protein
28	slr1485	+	1047	49	36	15	12	2.1939	2.31615	1.26133	0.90678	0.480728	0.101857	0.395371	hypothetical protein	putative phosphatidylinositol phosphate kinase, salt-induced periplasmic protein		[S] Function unknown
29	slr1488	+	1815	103	93	49	67	2.66028	3.45158	2.37685	2.92056	0.866744	0.83632	0.98536	ABC transporter	multidrug resistance family ABC transporter	ko02010 ABC transporters	[V] Defense mechanisms
30	slr1489	+	990	62	42	39	28	2.93578	2.85776	3.46827	2.23764	0.984875	0.949329	1	regulatory protein PchR	transcriptional regulator		[K] Transcription
31	slr1490	+	2559	155	105	72	94	2.83941	2.76395	2.47711	2.9062	0.960729	0.912512	1	ferrichrome-iron receptor	ferrichrome-iron receptor		[P] Inorganic ion transport and metabolism
32	slr1491	+	990	16	22	3	12	0.75762	1.49692	0.26679	0.958989	0.543694	0.498867	0.837226	iron(III) dicitrate-binding periplasmic protein	iron(III) dicitrate transport system substrate-binding protein	ko02010 ABC transporters
33	slr1492	+	933	78	65	46	41	3.91904	4.69292	4.3407	3.47672	0.90774	0.946301	1	iron(III) dicitrate-binding periplasmic protein	iron(III) dicitrate transport system substrate-binding protein	ko02010 ABC transporters	[P] Inorganic ion transport and metabolism
34	slr1493	+	441	23	8	16	26	2.44487	1.22198	3.19422	4.66447	2.14317	0.0956629	0.384428	hypothetical protein	hypothetical protein		[S] Function unknown
35	slr1494	+	1839	138	80	62	59	3.51774	2.93035	2.9682	2.53827	0.853969	0.627854	0.918273	ABC transporter	MDR (multidrug resistance) family ABC transporter	ko02010 ABC transporters	[V] Defense mechanisms
36	sll1401	-	1008	78	44	34	55	3.62744	2.94038	2.96962	4.31688	1.10942	0.572814	0.884886	hypothetical protein	unknown protein
37	sll1400	-	339	29	28	20	28	4.01019	5.56377	5.19414	6.5347	1.22508	0.462393	0.811675	hypothetical protein	hypothetical protein		[S] Function unknown
38	ssl2733	-	228	145	115	95	86	29.8126	33.9761	36.6836	29.8422	1.04291	0.583466	0.892021	hypothetical protein	hypothetical protein		[S] Function unknown
39	sll1399	-	1203	1107	752	447	567	43.1369	42.1079	32.7134	37.2894	0.821197	0.107011	0.410833	hypothetical protein	hypothetical protein		[S] Function unknown
40	sll1398	-	336	1433	955	518	722	199.928	191.459	135.729	170.006	0.78116	0.0658883	0.312858	photosystem II reaction center protein Psb28	photosystem II reaction center 13 kDa protein	ko00195 Photosynthesis	[H] Coenzyme transport and metabolism
41	slr1495	+	1647	598	484	246	360	17.0206	19.7953	13.15	17.2932	0.826904	0.459604	0.81002	hypothetical protein	hypothetical protein		[L] Replication, recombination and repair
42	sll1397	-	846	38	18	6	20	2.10562	1.43322	0.624402	1.87037	0.704968	0.611484	0.909735	transposase	putative transposase [ISY100a: 52234 - 53180]		[L] Replication, recombination and repair
43	sll1396	-	672	973	711	498	570	67.875	71.2708	65.2444	67.1078	0.951176	0.836821	0.98536	hypothetical protein	unknown protein		[S] Function unknown
44	slr1498	+	1122	923	707	423	459	38.5634	42.4461	33.1918	32.3659	0.809259	0.0983337	0.389514	hydrogenase isoenzyme formation protein HypD	putative hydrogenase expression/formation protein HypD		[O] Posttranslational modification, protein turnover, chaperones
45	sll1395	-	840	812	640	316	456	45.3151	51.323	33.12	42.949	0.787154	0.217644	0.596919	dTDP-6-deoxy-L-mannose-dehydrogenase	dTDP-6-deoxy-L-mannose-dehydrogenase	ko00521 Streptomycin biosynthesis^ko00523 Polyketide sugar unit biosynthesis	[M] Cell wall/membrane/envelope biogenesis
46	sll1394	-	666	1464	1068	777	776	103.047	108.021	102.714	92.1839	0.923392	0.822531	0.982859	methionine sulfoxide reductase A	peptide methionine sulfoxide reductase		[O] Posttranslational modification, protein turnover, chaperones
47	sll1393	-	1473	6013	4561	3018	3325	191.362	208.578	180.385	178.59	0.897571	0.394011	0.773257	glycogen synthase	glycogen (starch) synthase	ko00500 Starch and sucrose metabolism	[G] Carbohydrate transport and metabolism
48	sll1392	-	609	1032	674	340	343	79.4381	74.551	49.1524	44.5599	0.608564	9.28448e-07	3.42939e-05	hypothetical protein	transcriptional regulator		[K] Transcription
49	slr1501	+	675	12272	9375	2127	2257	852.272	935.575	277.426	264.542	0.30314	1.94258e-55	2.27218e-52	hypothetical protein	probable acetyltransferase		[R] General function prediction only
50	slr1113	+	996	4175	3073	1290	1389	196.501	207.833	114.029	110.334	0.554896	2.08332e-23	4.30021e-21	ABC transporter	ATP-binding protein of ABC transporter		[V] Defense mechanisms
51	slr1114	+	1755	5927	4101	3445	3531	158.316	157.407	172.82	159.18	1.05156	0.0665175	0.314993	hypothetical protein	hypothetical protein		[S] Function unknown
52	slr1115	+	771	705	449	401	460	42.8648	39.2286	45.7903	47.2032	1.13277	0.0505993	0.264609	hypothetical protein	probable methyltransferase		[R] General function prediction only
53	slr1116	+	519	399	265	215	205	36.0389	34.3945	36.4716	31.2503	0.961501	0.913913	1	hypothetical protein	hypothetical protein		[S] Function unknown
54	slr1117	+	759	357	262	166	220	22.0492	23.2526	19.2553	22.9323	0.931258	1	1	hypothetical protein	hypothetical protein		[R] General function prediction only
55	sll1064	-	1704	556	402	245	328	15.2958	15.8916	12.6584	15.229	0.89419	0.717219	0.949951	hypothetical protein	hypothetical protein		[R] General function prediction only
56	slr1118	+	753	91	72	53	77	5.66517	6.44093	6.19675	8.09027	1.18015	0.294732	0.69046	UDP-N-acetyl-D-mannosaminuronic acid transferase	probable UDP-N-acetyl-D-mannosaminuronic acid transferase		[M] Cell wall/membrane/envelope biogenesis
57	sll1063	-	657	593	468	281	318	42.3112	47.9835	37.6551	38.2939	0.841123	0.334739	0.724756	hypothetical protein	hypothetical protein		[O] Posttranslational modification, protein turnover, chaperones
58	slr1119	+	699	2822	2084	1419	1643	189.255	200.831	178.726	185.964	0.934896	0.983361	1	hypothetical protein	hypothetical protein		[E] Amino acid transport and metabolism
59	sll1062	-	375	80	52	35	51	10.0006	9.34078	8.21713	10.7599	0.981161	0.887576	0.999753	hypothetical protein	unknown protein		[S] Function unknown
60	sll1061	-	513	99	53	63	54	9.04658	6.95936	10.812	8.32806	1.19581	0.390861	0.77312	hypothetical protein	unknown protein		[S] Function unknown
61	sll1060	-	3096	2986	1957	1652	1787	45.2122	42.5795	46.9778	45.6658	1.05527	0.0375992	0.216938	hypothetical protein	hypothetical protein		[S] Function unknown
62	ssl2069	-	249	328	273	217	238	61.7506	73.8541	76.7262	75.6215	1.12347	0.123353	0.442542	hypothetical protein	hypothetical protein		[S] Function unknown
63	ssr1853	+	285	750	507	327	402	123.362	119.832	101.015	111.596	0.874242	0.465951	0.814254	hypothetical protein	unknown protein
64	slr1120	+	807	1132	835	564	663	65.7566	69.6986	61.5303	64.9991	0.934105	0.996321	1	type 4 prepilin peptidase	type 4 prepilin-like proteins leader peptide processing enzyme		[N] Cell motility^[O] Posttranslational modification, protein turnover, chaperones^[U] Intracellular trafficking, secretion, and vesicular transport
65	sll1059	-	543	328	257	150	204	28.3166	31.8819	24.3206	29.7234	0.897763	0.838559	0.98536	adenylate kinase	adenylate kinase	ko00230 Purine metabolism	[F] Nucleotide transport and metabolism
66	sll1058	-	825	1404	933	607	725	79.7774	76.1796	64.7766	69.5267	0.861156	0.234984	0.620902	dihydrodipicolinate reductase	dihydrodipicolinate reductase	ko00300 Lysine biosynthesis	[E] Amino acid transport and metabolism
67	sll1057	-	378	1455	1104	724	747	180.442	196.738	168.628	156.349	0.861598	0.245274	0.638004	thioredoxin	thioredoxin M		[O] Posttranslational modification, protein turnover, chaperones
68	sll1056	-	2331	2942	2095	1231	1436	59.1653	60.5415	46.4942	48.7393	0.795557	0.00361014	0.0402159	phosphoribosylformylglycinamidine synthase II	phosphoribosylformyl glycinamidine synthetase II	ko00230 Purine metabolism	[F] Nucleotide transport and metabolism
69	slr1122	+	750	928	644	492	582	58.0034	57.841	57.7547	61.3945	1.02853	0.264437	0.660329	hypothetical protein	hypothetical protein		[S] Function unknown
70	sll1054	-	561	335	220	127	186	27.9929	26.4162	19.9308	26.2312	0.848422	0.498621	0.837226	hypothetical protein	hypothetical protein	ko00230 Purine metabolism	[F] Nucleotide transport and metabolism
71	sll1053	-	1560	2070	1507	881	1087	62.2031	65.0728	49.7204	55.128	0.823788	0.0472903	0.251427	hypothetical protein	hypothetical protein		[M] Cell wall/membrane/envelope biogenesis
72	slr1123	+	573	172	119	95	103	14.0715	13.9895	14.5966	14.2217	1.02699	0.640422	0.923691	guanylate kinase	guanylate kinase	ko00230 Purine metabolism	[F] Nucleotide transport and metabolism
73	slr1124	+	1329	1877	1303	757	971	66.2073	66.0436	50.148	57.8045	0.816271	0.0389212	0.219948	phosphoglycerate mutase	phosphoglycerate mutase	ko00010 Glycolysis / Gluconeogenesis^ko00260 Glycine, serine and threonine metabolism^ko00680 Methane metabolism	[G] Carbohydrate transport and metabolism
74	slr1125	+	1257	186	153	84	92	6.93656	8.19912	5.88338	5.79055	0.771286	0.312511	0.707117	zeaxanthin glucosyl transferase	probable glucosyl transferase		[M] Cell wall/membrane/envelope biogenesis
75	sll1052	-	372	75	47	49	58	9.45115	8.51071	11.5967	12.3354	1.33239	0.194305	0.560947	hypothetical protein	hypothetical protein		[S] Function unknown
76	sll1051	-	642	251	147	95	108	18.3276	15.4239	13.0278	13.3093	0.780326	0.248489	0.64343	phycocyanin alpha phycocyanobilin lyase CpcF	phycocyanin alpha-subunit phycocyanobilin lyase	ko00196 Photosynthesis - antenna proteins	[C] Energy production and conversion
77	sll1049	-	1692	4341	3133	1980	2079	120.27	124.73	103.026	97.2124	0.817302	0.00500377	0.0510414	hypothetical protein	hypothetical protein		[E] Amino acid transport and metabolism
78	slr1127	+	789	10891	7676	5770	6429	647.079	655.344	643.846	644.665	0.989319	0.174846	0.532183	hypothetical protein	unknown protein		[S] Function unknown
79	slr1128	+	963	6085	4337	4284	4656	296.211	303.371	391.657	382.52	1.2912	6.50568e-14	6.34123e-12	hypothetical protein	hypothetical protein		[O] Posttranslational modification, protein turnover, chaperones
80	slr1129	+	2022	8772	6025	5112	5877	203.369	200.718	222.583	229.955	1.1199	1.24097e-05	0.000337564	ribonuclease E	ribonuclease E	ko03018 RNA degradation	[J] Translation, ribosomal structure and biogenesis
81	slr1130	+	570	628	525	377	412	51.6477	62.0434	58.2304	57.186	1.01518	0.338775	0.72574	ribonuclease HII	ribonuclease HII	ko03030 DNA replication	[L] Replication, recombination and repair
82	sll1045	-	408	201	146	106	86	23.0942	24.1048	22.8733	16.6765	0.837938	0.50317	0.84019	mutator MutT protein	mutator MutT protein		[L] Replication, recombination and repair
83	sll1043	-	2154	22141	14700	10917	11468	481.857	459.709	446.211	421.221	0.921266	0.641361	0.923691	polynucleotide phosphorylase	polyribonucleotide nucleotidyltransferase	ko00230 Purine metabolism^ko00240 Pyrimidine metabolism^ko03018 RNA degradation	[J] Translation, ribosomal structure and biogenesis
84	sll0716	-	588	465	358	220	274	37.0717	41.0126	32.9404	36.8673	0.894004	0.750341	0.959907	leader peptidase I	leader peptidase I (signal peptidase I)	ko03060 Protein export	[U] Intracellular trafficking, secretion, and vesicular transport
85	slr0721	+	1389	1292	948	579	677	43.604	45.9745	36.6994	38.5615	0.840167	0.158643	0.506993	malic enzyme	malic enzyme	ko00620 Pyruvate metabolism^ko02020 Two-component system	[C] Energy production and conversion
86	sll0712	-	975	1113	778	454	505	53.5127	53.7509	40.9953	40.9783	0.764226	0.0121344	0.100661	cysteine synthase A	cysteine synthase	ko00270 Cysteine and methionine metabolism^ko00920 Sulfur metabolism	[E] Amino acid transport and metabolism
87	sll0711	-	945	535	414	304	282	26.5392	29.5107	28.3221	23.6094	0.926521	0.932566	1	4-diphosphocytidyl-2-C-methyl-D-erythritol kinase	isopentenyl monophosphate kinase	ko00900 Terpenoid backbone biosynthesis	[I] Lipid transport and metabolism
88	sll0710	-	2178	177	101	101	122	3.80962	3.12374	4.08269	4.43169	1.22803	0.154015	0.49948	hypothetical protein	unknown protein		[S] Function unknown
89	sll0709	-	1386	262	180	151	186	8.86145	8.74823	9.59173	10.6174	1.14761	0.161389	0.512966	restriction enzyme LlaI protein	putative endonuclease		[V] Defense mechanisms
90	sll0708	-	852	161	89	53	80	8.85835	7.03658	5.47671	7.42879	0.811925	0.482435	0.824582	dimethyladenosine transferase	dimethyladenosine transferase		[J] Translation, ribosomal structure and biogenesis
91	slr0722	+	909	523	341	270	261	26.9715	25.2698	26.1507	22.7166	0.935417	0.91777	1	hypothetical protein	hypothetical protein		[S] Function unknown
92	slr0723	+	1089	1114	678	548	706	47.9539	41.9385	44.3033	51.2914	1.06343	0.207048	0.580298	hypothetical protein	hypothetical protein		[S] Function unknown
93	slr0724	+	330	99	64	61	77	14.0633	13.064	16.2742	18.4605	1.28043	0.181428	0.543199	regulator PrlF	HtaR suppressor protein homolog		[K] Transcription
94	slr0725	+	414	10	9	4	0	1.13231	1.46438	0.850634	0	0.327584	0.305668	0.701039	hypothetical protein	hypothetical protein		[S] Function unknown
95	slr0727	+	972	83	60	45	50	4.00293	4.15811	4.07596	4.06978	0.998125	0.82992	0.984942	hypothetical protein	unknown protein
96	slr0728	+	1161	1422	950	625	804	57.4161	55.1191	47.3948	54.7887	0.908014	0.666244	0.928455	hypothetical protein	hypothetical protein		[M] Cell wall/membrane/envelope biogenesis
97	slr0729	+	303	2746	2221	1563	1713	424.839	493.761	454.15	447.283	0.981312	0.474905	0.818888	hypothetical protein	hypothetical protein		[S] Function unknown
98	slr0730	+	396	394	277	195	205	46.641	47.119	43.3533	40.9568	0.899213	0.736255	0.956604	hypothetical protein	hypothetical protein		[S] Function unknown
99	slr0731	+	1206	1771	1281	716	926	68.8395	71.5505	52.2696	60.7479	0.805025	0.0284956	0.181143	hypothetical protein	hypothetical protein		[S] Function unknown
100	sll0704	-	1173	4575	3250	2116	2271	182.835	186.636	158.818	153.175	0.84443	0.0287267	0.182282	NifS protein	cysteine desulfurase	ko00730 Thiamine metabolism^ko04122 Sulfur relay system	[E] Amino acid transport and metabolism
101	slr0732	+	465	32	25	13	25	3.22599	3.62158	2.46135	4.25358	0.980629	0.907434	1	hypothetical protein	hypothetical protein		[S] Function unknown
102	sll0703	-	1197	239	164	119	115	9.35988	9.22913	8.75258	7.60101	0.879745	0.675675	0.930281	hypothetical protein	unknown protein		[C] Energy production and conversion
103	sll0702	-	390	149	105	71	59	17.9097	18.1358	16.0279	11.9689	0.776709	0.352873	0.742243	hypothetical protein	unknown protein
104	slr1006	-	237	168	102	63	101	33.2298	28.991	23.4032	33.7164	0.918014	0.936485	1	hypothetical protein			[S] Function unknown
105	slr0733	+	939	531	404	294	273	26.5091	28.9819	27.5654	23.0019	0.911271	0.807748	0.978509	integrase-recombinase	integrase-recombinase protein		[L] Replication, recombination and repair
106	ssl1326	-	282	92	74	46	84	15.2934	17.6764	14.3612	23.5666	1.15038	0.407811	0.784162	hypothetical protein	unknown protein
107	slr0734	+	1116	323	226	147	160	13.5677	13.6413	11.5967	11.3429	0.843092	0.450929	0.805919	hypothetical protein	hypothetical protein		[E] Amino acid transport and metabolism
108	sll0700	-	492	2	4	2	4	0.19056	0.547654	0.357889	0.643224	1.35613	0.799762	0.975431	transposase	putative transposase [ISY100i: 123475 - 124420]		[L] Replication, recombination and repair
109	sll0699	-	357	13	6	9	12	1.70703	1.13212	2.21951	2.65938	1.71843	0.393556	0.773257	transposase	putative transposase [ISY100i: 123475 - 124420]
110	sll0698	-	1989	2399	1681	1219	1464	56.5408	56.9304	53.9575	58.2336	0.988719	0.34405	0.730793	drug sensory protein A	drug sensory protein A, low temperature sensor, two-component sensor histidine kinase	ko02020 Two-component system	[T] Signal transduction mechanisms
111	slr0737	+	423	54608	38702	34730	37460	6051.77	6163.17	7228.49	7006.4	1.16537	1.4669e-10	9.35884e-09	photosystem I subunit II	photosystem I subunit II	ko00195 Photosynthesis	[H] Coenzyme transport and metabolism
112	slr0738	+	1524	4463	3177	2452	2663	137.28	140.425	141.651	138.246	1.00789	0.130538	0.459438	anthranilate synthase component I	anthranilate synthetase alpha-subunit	ko00400 Phenylalanine, tyrosine and tryptophan biosynthesis	[E] Amino acid transport and metabolism
113	slr0739	+	906	2216	1631	1014	1257	114.659	121.265	98.5355	109.768	0.882924	0.372839	0.763665	geranylgeranyl pyrophosphate synthase	geranylgeranyl pyrophosphate synthase	ko00900 Terpenoid backbone biosynthesis	[H] Coenzyme transport and metabolism
114	slr0740	+	393	556	405	277	369	66.3206	69.4182	62.0541	74.285	1.00442	0.463343	0.812529	hypothetical protein	hypothetical protein		[S] Function unknown
115	sll0696	-	870	249	207	127	187	13.4167	16.0274	12.8519	17.0055	1.01404	0.543988	0.869242	hypothetical protein	hypothetical protein		[R] General function prediction only
116	slr0741	+	672	492	283	157	215	34.3212	28.368	20.569	25.3126	0.731891	0.0717694	0.326639	pho regulon negative regulator	transcriptional regulator		[P] Inorganic ion transport and metabolism
117	slr0742	+	528	1625	1123	900	799	144.273	143.271	150.069	119.724	0.938267	0.949361	1	hypothetical protein	hypothetical protein		[S] Function unknown
118	slr0743	+	1374	2880	1830	1307	1435	98.259	89.7171	83.7475	82.629	0.885094	0.242679	0.634545	transcription elongation factor NusA	similar to N utilization substance protein		[K] Transcription
119	slr0743a	+	252	3773	2641	1918	2134	701.864	705.958	670.087	669.979	0.951872	0.780282	0.967041	hypothetical protein			[K] Transcription
120	slr0744	+	3003	25215	17375	13340	14480	393.614	389.745	391.096	381.488	0.986246	0.178833	0.539574	translation initiation factor IF-2	translation initiation factor IF-2		[J] Translation, ribosomal structure and biogenesis
121	slr0236	+	666	3065	2185	1543	1666	215.736	220.998	203.974	197.91	0.920204	0.722486	0.951296	hypothetical protein	similar to glutathione S-transferase		[O] Posttranslational modification, protein turnover, chaperones
122	slr0237	+	2238	1679	1329	724	772	35.1688	40.0015	28.4814	27.2913	0.741953	0.00328858	0.0372246	glycogen operon protein GlgX	glycogen operon protein GlgX homolog	ko00500 Starch and sucrose metabolism	[G] Carbohydrate transport and metabolism
123	slr0238	+	420	198	110	100	85	22.0995	17.6423	20.9621	16.0117	0.93035	0.878616	0.996192	hypothetical protein	hypothetical protein		[S] Function unknown
124	ssl0426	-	291	0	3	6	5	0	0.694447	1.81527	1.35939	4.57149	0.140524	0.477809	transposase	putative transposase [ISY100t(partial copy): 141097 - 141410]
125	slr0239	+	792	161	115	60	63	9.52944	9.78101	6.66974	6.29336	0.6713	0.108632	0.414786	precorrin methylase	precorrin-4 C11-methyltransferase	ko00860 Porphyrin and chlorophyll metabolism	[H] Coenzyme transport and metabolism
126	slr0240	+	420	3492	2409	1674	1829	389.755	386.366	350.905	344.534	0.896045	0.359361	0.750515	hypothetical protein	transcriptional regulator	ko00312 beta-Lactam resistance	[K] Transcription
127	slr0241	+	843	5097	3849	2851	3317	283.435	307.561	297.751	311.305	1.03056	0.0265076	0.171615	hypothetical protein	hypothetical protein	ko00312 beta-Lactam resistance	[O] Posttranslational modification, protein turnover, chaperones
128	slr0242	+	480	831	551	502	561	81.1571	77.3253	92.0758	92.4675	1.16444	0.0130729	0.106681	bacterioferritin comigratory protein	bacterioferritin comigratory protein homolog		[O] Posttranslational modification, protein turnover, chaperones
129	slr0243	+	525	121	103	78	66	10.8042	13.2157	13.0803	9.94608	0.95864	0.9183	1	hypothetical protein	hypothetical protein		[S] Function unknown
130	sll0230	-	363	1069	799	436	496	138.05	148.269	105.746	108.104	0.746892	0.00692019	0.0651017	hypothetical protein	hypothetical protein		[S] Function unknown
131	slr0244	+	852	6451	4525	3951	4272	354.939	357.759	408.273	396.697	1.12947	1.6465e-05	0.000437694	hypothetical protein	hypothetical protein		[S] Function unknown
132	sml0003	-	105	1713	1190	934	975	764.777	763.429	783.142	734.654	0.993188	0.410475	0.784162	photosystem II reaction center protein M	photosystem II reaction center M protein	ko00195 Photosynthesis
133	slr0245	+	912	784	582	385	453	40.2984	42.9872	37.1663	39.298	0.918098	0.86989	0.993424	acetylpolyamine aminohydolase	Histone deacetylase family protein		[Q] Secondary metabolites biosynthesis, transport and catabolism
134	sll0228	-	918	1278	892	613	839	65.2611	65.4536	58.7897	72.3081	1.00293	0.44881	0.805304	arginase	arginase	ko00330 Arginine and proline metabolism	[E] Amino acid transport and metabolism
135	sll0227	-	738	3902	2615	2131	2363	247.855	238.686	254.22	253.323	1.04317	0.0379766	0.217463	peptidyl-prolyl cis-trans isomerase B	peptidyl-prolyl cis-trans isomerase B, periplasmic protein		[O] Posttranslational modification, protein turnover, chaperones
136	sll0226	-	564	6122	4392	2973	3285	508.839	524.559	464.087	460.812	0.895007	0.302466	0.696884	photosystem I assembly protein Ycf4	photosystem I assembly related protein		[O] Posttranslational modification, protein turnover, chaperones
137	sll0225	-	1536	360	221	157	183	10.987	9.69197	8.99894	9.426	0.891	0.669905	0.92919	hypothetical protein	unknown protein
138	sll0224	-	894	2147	1455	909	1174	112.58	109.632	89.5178	103.896	0.870402	0.253001	0.646871	hypothetical protein	amino-acid ABC transporter binding protein		[E] Amino acid transport and metabolism^[T] Signal transduction mechanisms
139	slr0249	+	372	387	228	206	225	48.768	41.286	48.7537	47.8528	1.07276	0.344937	0.731349	hypothetical protein	hypothetical protein		[S] Function unknown
140	slr0250	+	534	5172	3690	2687	3010	454.029	465.475	443.006	445.957	0.966785	0.496057	0.836455	hypothetical protein	hypothetical protein		[S] Function unknown
141	slr0251	+	756	1050	754	583	636	65.108	67.1832	67.8938	66.5584	1.01634	0.30442	0.699381	ABC transporter	ATP-binding protein of ABC transporter	ko02010 ABC transporters	[R] General function prediction only
142	slr0252	+	783	83	52	31	32	4.96916	4.47355	3.48564	3.23337	0.711556	0.342555	0.729364	cobalt-precorrin-6x reductase	probable precorrin-6x reductase	ko00860 Porphyrin and chlorophyll metabolism	[H] Coenzyme transport and metabolism
143	ssr0390	+	258	12186	8796	7084	8508	2214.15	2296.55	2417.36	2609.01	1.11432	3.70446e-06	0.000118172	photosystem I reaction center subunit X	photosystem I reaction center subunit X	ko00195 Photosynthesis	[S] Function unknown
144	ssl0410	-	270	1644	1106	820	849	285.433	275.932	267.383	248.778	0.919473	0.70967	0.947577	hypothetical protein	unknown protein		[S] Function unknown
145	sll0223	-	1563	12912	8971	5438	6360	387.259	386.628	306.312	321.933	0.811805	0.000215855	0.00409424	NAD(P)H-quinone oxidoreductase subunit 2	NADH dehydrogenase subunit 2	ko00190 Oxidative phosphorylation	[C] Energy production and conversion
146	sll0222	-	978	1757	1242	872	992	84.2169	85.5448	78.4984	80.2491	0.935119	0.980072	1	alkaline phosphatase	putative purple acid phosphatase		[R] General function prediction only
147	sgl0002	-	147	1432	1090	717	862	456.659	499.482	429.423	463.935	0.934336	0.956521	1	hypothetical protein	hypothetical protein
148	sml0004	-	87	565	366	255	270	304.436	283.382	258.05	245.534	0.856701	0.374542	0.763665	cytochrome B6-f complex subunit PetN	cytochrome b6-f complex subunit VIII		[C] Energy production and conversion
149	slr0254	+	798	229	187	140	133	13.4524	15.7852	15.4457	13.1861	0.979282	0.763741	0.962635	hypothetical protein	hypothetical protein		[S] Function unknown
150	sll0221	-	552	546	411	251	339	46.3682	50.155	40.033	48.5879	0.918131	0.933906	1	bacterioferritin comigratory protein	bacterioferritin comigratory protein		[O] Posttranslational modification, protein turnover, chaperones
151	sll0220	-	1893	2585	1889	1281	1572	64.0142	67.2191	59.5774	65.7006	0.954621	0.679478	0.931358	glucosamine--fructose-6-phosphate aminotransferase	L-glutamine:D-fructose-6-P amidotransferase	ko00250 Alanine, aspartate and glutamate metabolism^ko00520 Amino sugar and nucleotide sugar metabolism	[M] Cell wall/membrane/envelope biogenesis
152	sll0219	-	1782	364	246	174	230	9.57547	9.29905	8.59656	10.2115	0.996476	0.632567	0.919502	hypothetical protein	flavoprotein		[C] Energy production and conversion
153	sll0218	-	516	24	24	31	29	2.18036	3.13309	5.28926	4.44647	1.83228	0.0679881	0.318944	hypothetical protein	hypothetical protein		[S] Function unknown
154	sll0217	-	1734	687	481	361	394	18.5727	18.6856	18.3291	17.9769	0.974442	0.705869	0.945667	hypothetical protein	flavoprotein		[C] Energy production and conversion
155	slr0257	+	1386	9916	6756	4476	5230	335.382	328.35	284.322	298.542	0.878161	0.0996685	0.393178	carboxyl-terminal protease	periplasmic carboxyl-terminal protease		[M] Cell wall/membrane/envelope biogenesis
156	sll0216	-	630	136	105	74	65	10.1196	11.2269	10.3413	8.16282	0.866843	0.719632	0.951102	hypothetical protein	hypothetical protein		[J] Translation, ribosomal structure and biogenesis
157	slr1411	+	1266	978	597	510	518	36.2136	31.7652	35.4666	32.3716	0.997931	0.608501	0.907836	hypothetical protein	hypothetical protein		[S] Function unknown
158	sll1327	-	942	8927	6720	6402	6726	444.244	480.54	598.34	564.902	1.25785	6.03251e-07	2.27614e-05	ATP synthase F0F1 subunit gamma	ATP synthase gamma chain	ko00190 Oxidative phosphorylation^ko00195 Photosynthesis	[C] Energy production and conversion
159	sll1326	-	1509	13974	9767	8403	9583	434.108	435.997	490.262	502.435	1.14089	1.68617e-07	7.12862e-06	ATP synthase F0F1 subunit alpha	ATP synthase alpha chain	ko00190 Oxidative phosphorylation^ko00195 Photosynthesis	[C] Energy production and conversion
160	sll1325	-	555	3559	2424	1982	2124	300.609	294.205	314.408	302.781	1.03762	0.055178	0.280202	ATP synthase F0F1 subunit delta	ATP synthase delta chain of CF(1)	ko00190 Oxidative phosphorylation^ko00195 Photosynthesis	[C] Energy production and conversion
161	sll1324	-	537	2801	1822	1380	1652	244.515	228.552	226.25	243.39	0.992756	0.336605	0.724756	ATP synthase F0F1 subunit B	ATP synthase B chain (subunit I) of CF(0)	ko00190 Oxidative phosphorylation^ko00195 Photosynthesis	[C] Energy production and conversion
162	sll1323	-	429	4300	2911	1999	2338	469.87	457.084	410.241	431.176	0.907722	0.489567	0.831103	ATP synthase F0F1 subunit B'	ATP synthase subunit b&#x27; of CF(0)	ko00190 Oxidative phosphorylation^ko00195 Photosynthesis	[C] Energy production and conversion
163	ssl2615	-	243	10628	7984	5771	6460	2050.27	2213.22	2090.87	2103.26	0.983732	0.182667	0.544587	ATP synthase F0F1 subunit C	ATP synthase C chain of CF(0)	ko00190 Oxidative phosphorylation^ko00195 Photosynthesis	[C] Energy production and conversion
164	sll1322	-	828	32287	23044	16345	19003	1827.95	1874.73	1737.95	1815.76	0.959769	0.466994	0.814631	ATP synthase F0F1 subunit A	ATP synthase A chain of CF(0)	ko00190 Oxidative phosphorylation^ko00195 Photosynthesis	[C] Energy production and conversion
165	sll1321	-	444	25965	18250	12521	15156	2741.4	2768.8	2482.79	2700.66	0.9407	0.875762	0.995107	hypothetical protein	hypothetical protein		[C] Energy production and conversion
166	slr1413	+	1443	3118	2141	2154	2339	101.292	99.9451	131.42	128.242	1.29033	4.87074e-10	3.05204e-08	hypothetical protein	hypothetical protein		[S] Function unknown
167	slr1414	+	1311	1050	813	619	704	37.5451	41.7733	41.5691	42.4852	1.05971	0.0903759	0.372362	sensory transduction histidine kinase	two-component sensor histidine kinase		[T] Signal transduction mechanisms
168	slr1415	+	1146	751	522	283	353	30.72	30.6829	21.7413	24.3701	0.750963	0.0246928	0.163703	hypothetical protein	hypothetical protein		[S] Function unknown
169	slr1416	+	942	1047	723	472	531	52.1029	51.7009	44.1138	44.5976	0.854605	0.254551	0.64773	MorR protein	similar to MorR protein		[R] General function prediction only
170	slr1417	+	354	5980	4216	3248	3831	791.889	802.248	807.785	856.202	1.04382	0.0131736	0.107254	hypothetical protein	hypothetical protein YCF57		[S] Function unknown
171	sll1319	-	987	49	24	17	22	2.32726	1.63797	1.5164	1.76349	0.827164	0.742519	0.957981	hypothetical protein	hypothetical protein		[E] Amino acid transport and metabolism^[G] Carbohydrate transport and metabolism
172	sll1318	-	666	102	66	58	24	7.17947	6.67545	7.6672	2.85105	0.75917	0.59117	0.89543	hypothetical protein	hypothetical protein		[S] Function unknown
173	sll1041	-	780	173	170	103	96	10.3972	14.6813	11.6259	9.73743	0.851855	0.721753	0.951296	ABC transporter	similar to sulfate transport ATP-binding protein CysA		[Q] Secondary metabolites biosynthesis, transport and catabolism
174	sll1040	-	2295	493	314	205	233	10.07	9.21633	7.8642	8.03232	0.824236	0.254076	0.647459	hypothetical protein	unknown protein		[M] Cell wall/membrane/envelope biogenesis
175	slr1093	+	585	934	865	455	493	74.8441	99.6027	68.476	66.6743	0.774737	0.278829	0.676076	7,8-dihydro-6-hydroxymethylpterin-pyrophosphokinase	2-amino-4-hydroxy-6-hydroxymethyldihydropteridine pyrophosphokinase	ko00790 Folate biosynthesis	[H] Coenzyme transport and metabolism
176	slr1094	+	783	458	351	225	318	27.4202	30.1965	25.299	32.1316	0.996772	0.544479	0.869629	hypothetical protein	hypothetical protein		[S] Function unknown
177	sll1039	-	1137	752	599	353	344	31.0044	35.4877	27.3336	23.9368	0.771075	0.0674204	0.317555	hypothetical protein	hypothetical protein		[S] Function unknown
178	slr1095	+	645	328	246	182	160	23.8386	25.6913	24.8425	19.6258	0.897807	0.745676	0.9589	hypothetical protein	hypothetical protein		[S] Function unknown
179	slr1096	+	1434	5240	3712	2632	2948	171.297	174.369	161.592	162.647	0.938013	0.991966	1	dihydrolipoamide dehydrogenase	dihydrolipoamide dehydrogenase	ko00010 Glycolysis / Gluconeogenesis^ko00020 Citrate cycle (TCA cycle)^ko00260 Glycine, serine and threonine metabolism^ko00280 Valine, leucine and isoleucine degradation^ko00620 Pyruvate metabolism	[C] Energy production and conversion
180	slr1097	+	489	1316	1005	735	828	126.158	138.442	132.331	133.964	1.00641	0.28021	0.677641	hypothetical protein	hypothetical protein		[S] Function unknown
181	slr1098	+	756	1821	1391	853	1039	112.916	123.941	99.3368	108.733	0.878461	0.379116	0.765431	hypothetical protein	hypothetical protein		[C] Energy production and conversion
182	slr1099	+	618	236	141	113	134	17.9015	15.3689	16.098	17.1547	0.999471	0.755759	0.961485	aromatic acid decarboxylase	3-octaprenyl-4-hydroxybenzoate carboxy-lyase	ko00130 Ubiquinone and other terpenoid-quinone biosynthesis	[H] Coenzyme transport and metabolism
183	slr1100	+	378	1315	898	629	649	163.08	160.028	146.501	135.838	0.873824	0.31364	0.707117	hypothetical protein	hypothetical protein		[S] Function unknown
184	slr1101	+	483	1322	977	721	784	128.307	136.257	131.423	128.421	0.982159	0.4989	0.837226	hypothetical protein	hypothetical protein		[T] Signal transduction mechanisms
185	slr1102	+	2559	3247	2319	1791	1821	59.481	61.0438	61.6181	56.2998	0.978371	0.524578	0.858943	hypothetical protein	hypothetical protein		[T] Signal transduction mechanisms
186	slr1103	+	2118	4360	2820	2274	2406	96.4999	89.688	94.5252	89.8746	0.990396	0.419419	0.791683	hypothetical protein	hypothetical protein		[T] Signal transduction mechanisms
187	slr1104	+	1839	2258	1553	960	1218	57.5584	56.8854	45.9592	52.4002	0.859456	0.163053	0.516087	hypothetical protein	hypothetical protein		[T] Signal transduction mechanisms
188	slr1105	+	1791	19505	13500	9012	10267	510.525	507.749	443.005	453.54	0.880456	0.0814539	0.352866	elongation factor EF-G	GTP-binding protein TypA/BipA homolog		[T] Signal transduction mechanisms
189	sll1037	-	1473	474	339	214	244	15.0849	15.5027	12.7907	13.1055	0.846625	0.393947	0.773257	hypothetical protein	unknown protein		[R] General function prediction only
190	sll1036	-	876	987	757	510	659	52.8177	58.2107	51.2565	59.5181	0.997714	0.363082	0.754643	hypothetical protein	hypothetical protein		[R] General function prediction only
191	ssl2009	-	297	1051	683	595	722	165.887	154.909	176.378	192.331	1.14936	0.0101311	0.0871322	hypothetical protein	hypothetical protein
192	sll1035	-	648	2194	1545	1127	1313	158.719	160.607	153.12	160.309	0.981533	0.433908	0.80136	uracil phosphoribosyltransferase	uracil phosphoribosyltransferase	ko00240 Pyrimidine metabolism	[F] Nucleotide transport and metabolism
193	slr1106	+	846	1818	1264	903	981	100.737	100.644	93.9724	91.7416	0.922201	0.777221	0.965512	prohibitin	prohibitin		[O] Posttranslational modification, protein turnover, chaperones
194	slr1107	+	1332	1223	823	723	804	43.0416	41.6204	47.7878	47.7551	1.12852	0.0128539	0.105384	hypothetical protein	unknown protein		[S] Function unknown
195	sll1033	-	2004	4059	2806	1849	2223	94.9484	94.3194	81.2311	87.7626	0.892881	0.335466	0.724756	Ser/Thr phosphatase	probable protein phosphatase		[T] Signal transduction mechanisms
196	sll1032	-	723	981	605	530	617	63.6059	56.3674	64.5388	67.5172	1.10071	0.0639028	0.306111	hypothetical protein	carbon dioxide concentrating mechanism protein CcmN, putative carboxysome assembly protein		[S] Function unknown
197	sll1031	-	2061	9536	6574	4657	5460	216.898	214.864	198.935	209.596	0.946196	0.826662	0.983307	carbon dioxide concentrating mechanism protein CcmM	carbon dioxide concentrating mechanism protein CcmM, putative carboxysome structural protein		[C] Energy production and conversion
198	sll1030	-	300	2769	2078	1225	1555	432.681	466.59	359.499	410.088	0.855789	0.194191	0.560947	carbon dioxide concentrating mechanism protein CcmL	carbon dioxide concentrating mechanism protein CcmL, putative carboxysome assembly protein		[E] Amino acid transport and metabolism
199	sll1028	-	333	4526	3163	2130	2503	637.143	639.832	563.143	594.681	0.906693	0.498171	0.837226	carbon dioxide concentrating mechanism protein CcmK	carbon dioxide concentrating mechanism protein CcmK		[C] Energy production and conversion^[Q] Secondary metabolites biosynthesis, transport and catabolism
200	sll1029	-	309	10317	7407	4840	5476	1565.17	1614.71	1379.02	1402.08	0.874592	0.0885176	0.368456	carbon dioxide concentrating mechanism protein CcmK	carbon dioxide concentrating mechanism protein CcmK		[C] Energy production and conversion^[Q] Secondary metabolites biosynthesis, transport and catabolism
201	sll1027	-	1482	6955	4879	3458	3924	219.996	221.765	205.428	209.483	0.939219	0.971671	1	NADH-glutamate synthase small subunit	NADH-dependent glutamate synthase small subunit	ko00250 Alanine, aspartate and glutamate metabolism^ko00910 Nitrogen metabolism	[E] Amino acid transport and metabolism
202	slr1109	+	1323	1269	903	492	569	44.9643	45.9768	32.7407	34.0267	0.734183	0.00179168	0.0231491	erythroid ankyrin	similar to ankyrin		[R] General function prediction only
203	slr1110	+	576	410	279	219	195	33.3678	32.6282	33.4738	26.7843	0.913056	0.785645	0.970031	hypothetical protein	hypothetical protein		[S] Function unknown
204	slr1772	+	1131	418	359	252	251	17.3253	21.3817	19.6165	17.5581	0.960411	0.794604	0.974939	hypothetical protein	probable hydrolase, periplasmic protein	ko00120 Primary bile acid biosynthesis^ko00121 Secondary bile acid biosynthesis	[M] Cell wall/membrane/envelope biogenesis
205	sll1686	-	1464	609	448	298	305	19.5004	20.6133	17.9208	16.4826	0.857649	0.391527	0.773257	hypothetical protein	hypothetical protein		[S] Function unknown
206	ssr2972	+	168	104	50	39	47	29.0195	20.048	20.438	22.1338	0.867616	0.721489	0.951296	hypothetical protein	unknown protein
207	slr1773	+	774	212	117	108	123	12.8399	10.1825	12.2847	12.5728	1.07971	0.478552	0.822754	hypothetical protein	unknown protein		[S] Function unknown
208	slr1774	+	867	367	233	147	207	19.8433	18.1029	14.9273	18.8894	0.891176	0.712777	0.948478	hypothetical protein	unknown protein		[S] Function unknown
209	slr1776	+	1698	599	378	355	315	16.537	14.9956	18.4066	14.6771	1.04919	0.517256	0.852938	high affinity sulfate transporter	high affinity sulfate transporter		[P] Inorganic ion transport and metabolism
210	sll1685	-	1179	87	51	44	74	3.45917	2.91385	3.28566	4.96576	1.29474	0.200849	0.571135	proton extrusion protein PcxA	protein involved in light-induced Na+-dependent proton extrusion		[P] Inorganic ion transport and metabolism
211	slr1777	+	2028	2581	1756	996	1332	59.6605	58.3267	43.2389	51.9641	0.806893	0.0562126	0.282339	Mg chelatase subunit ChlD	magnesium protoporphyrin IX chelatase subunit D	ko00860 Porphyrin and chlorophyll metabolism	[H] Coenzyme transport and metabolism
212	slr1778	+	531	272	188	170	166	24.0127	23.8492	28.1863	24.7332	1.10567	0.271176	0.668227	hypothetical protein	unknown protein
213	sll1683	-	1449	143	109	46	71	4.6263	5.06721	2.79494	3.87666	0.688254	0.176959	0.536226	lysine decarboxylase	lysine decarboxylase	ko00310 Lysine degradation^ko00960 Tropane, piperidine and pyridine alkaloid biosynthesis	[E] Amino acid transport and metabolism
214	sll1682	-	1080	512	421	248	272	22.2235	26.2585	20.2167	19.9257	0.827986	0.301788	0.696884	alanine dehydrogenase	alanine dehydrogenase	ko00250 Alanine, aspartate and glutamate metabolism^ko00430 Taurine and hypotaurine metabolism	[E] Amino acid transport and metabolism
215	slr1779	+	723	1321	1063	654	737	85.6507	99.039	79.6384	80.6486	0.867872	0.367926	0.760784	pyridoxine 5'-phosphate synthase	pyridoxal phosphate biosynthetic protein PdxJ	ko00750 Vitamin B6 metabolism	[H] Coenzyme transport and metabolism
216	slr1780	+	399	605	399	279	411	71.0803	67.3614	61.5622	81.496	1.03335	0.473293	0.818888	hypothetical protein	hypothetical protein YCF54		[S] Function unknown
217	sll1681	-	1521	878	598	428	427	27.0603	26.484	24.7741	22.2109	0.877499	0.415715	0.786859	hypothetical protein	unknown protein		[D] Cell cycle control, cell division, chromosome partitioning
218	sll1680	-	528	854	693	526	594	75.8212	88.4118	87.7071	89.0062	1.07599	0.0718946	0.326785	methionine sulfoxide reductase B	hypothetical protein		[O] Posttranslational modification, protein turnover, chaperones
219	sll1679	-	1182	2402	1780	1225	1407	95.2625	101.441	91.2435	94.1768	0.942638	0.871029	0.993589	protease HhoA	periplasmic protease HhoA		[O] Posttranslational modification, protein turnover, chaperones
220	slr1783	+	846	1408	1144	675	767	78.0187	91.0892	70.2452	71.7286	0.839546	0.217742	0.596919	NarL subfamily protein	two-component response regulator NarL subfamily		[T] Signal transduction mechanisms
221	slr1784	+	984	407	226	147	214	19.3895	15.4712	13.1524	17.2062	0.870857	0.644864	0.924204	biliverdin reductase	biliverdin reductase	ko00860 Porphyrin and chlorophyll metabolism	[R] General function prediction only
222	sll1678	-	546	323	230	157	214	27.7317	28.3757	25.3157	31.0091	1.00387	0.582974	0.892021	spore maturation protein A	similar to spore maturation protein A		[S] Function unknown
223	sll1677	-	651	695	518	345	438	50.0461	53.5994	46.6575	53.2305	0.963746	0.712389	0.948478	spore maturation protein B	similar to spore maturation protein B		[S] Function unknown
224	sll1676	-	1515	2402	1579	1042	1246	74.3236	70.207	60.5534	65.0688	0.869173	0.188143	0.551081	4-alpha-glucanotransferase	4-alpha-glucanotransferase	ko00500 Starch and sucrose metabolism	[G] Carbohydrate transport and metabolism
225	sll1675	-	450	413	328	199	222	43.0233	49.099	38.9335	39.0308	0.846314	0.44515	0.804721	hypothetical protein	hypothetical protein		[E] Amino acid transport and metabolism
226	slr1787	+	1092	498	313	174	159	21.3783	19.3078	14.0285	11.5197	0.627934	0.00093517	0.0137302	thiamine monophosphate kinase	thiamine-monophosphate kinase	ko00730 Thiamine metabolism	[H] Coenzyme transport and metabolism
227	slr1788	+	1053	29	22	12	24	1.29103	1.40736	1.00331	1.80323	1.04008	0.80735	0.978509	hypothetical protein	unknown protein		[S] Function unknown
228	slr1789	+	1479	54	51	35	27	1.71156	2.32281	2.08345	1.44432	0.874429	0.879326	0.996518	hypothetical protein	unknown protein		[S] Function unknown
229	sll1673	-	1356	447	308	279	274	15.4531	15.3004	18.1146	15.9867	1.10886	0.154918	0.500612	regulatory components of sensory transduction system	two-component response regulator	ko02020 Two-component system^ko04112 Cell cycle - Caulobacter	[T] Signal transduction mechanisms
230	sll1672	-	2502	608	392	332	375	11.3915	10.5538	11.6824	11.858	1.07268	0.204573	0.576392	hybrid sensory kinase	two-component hybrid sensor and regulator		[T] Signal transduction mechanisms
231	sll1671	-	480	96	55	46	52	9.37555	7.71849	8.43723	8.57096	0.994978	0.887193	0.999753	hypothetical protein	hypothetical protein		[R] General function prediction only
232	slr1790	+	630	1353	1003	629	752	100.675	107.244	87.9009	94.4376	0.876968	0.401641	0.777439	hypothetical protein	hypothetical protein		[S] Function unknown
233	slr1791	+	747	500	392	223	195	31.3773	35.349	26.2825	20.6529	0.703403	0.0353957	0.208395	phosphoadenosine phosphosulfate reductase	phosphoadenosine phosphosulfate reductase	ko00920 Sulfur metabolism	[E] Amino acid transport and metabolism^[H] Coenzyme transport and metabolism
234	sll1670	-	1134	809	615	383	479	33.4428	36.532	29.7351	33.4187	0.902523	0.750648	0.959907	heat-inducible transcription repressor	heat-inducible transcription repressor HrcA homolog		[K] Transcription
235	sll1669	-	567	232	138	100	110	19.181	16.3948	15.5274	15.3489	0.867902	0.60815	0.907836	shikimate kinase	shikimate kinase	ko00400 Phenylalanine, tyrosine and tryptophan biosynthesis	[E] Amino acid transport and metabolism
236	slr1793	+	1173	5563	4120	2403	2463	222.32	236.598	180.359	166.125	0.755004	0.000282276	0.0051057	transaldolase/EF-hand domain-containing protein	transaldolase	ko00030 Pentose phosphate pathway	[G] Carbohydrate transport and metabolism
237	ssr2998	+	195	1436	940	655	796	345.212	324.716	295.726	322.958	0.923507	0.807968	0.978509	hypothetical protein	hypothetical protein		[S] Function unknown
238	slr1794	+	1086	3014	2041	1349	1715	130.101	126.597	109.362	124.94	0.912753	0.656001	0.924204	hypothetical protein	probable anion transporting ATPase		[P] Inorganic ion transport and metabolism
239	slr1795	+	642	2363	1714	1153	1447	172.542	179.84	158.117	178.32	0.95475	0.684987	0.932338	methionine sulfoxide reductase A	peptide methionine sulfoxide reductase		[O] Posttranslational modification, protein turnover, chaperones
240	ssr3000	+	285	261	195	146	148	42.9301	46.0894	45.1015	41.0851	0.968177	0.837333	0.98536	hypothetical protein	hypothetical protein		[S] Function unknown
241	sll1667	-	798	759	492	345	444	44.5867	41.5311	38.0627	44.0198	0.953141	0.883277	0.998525	mitochondrial outer membrane 72K protein	periplasmic protein, similar to mitochondrial outer membrane 72K protein		[R] General function prediction only
242	sll1666	-	522	591	495	280	312	53.0742	63.8772	47.2249	47.2881	0.808139	0.185895	0.547697	DnaJ protein	DnaJ-like protein
243	slr1796	+	603	485	330	211	228	37.7043	36.8644	30.8069	29.9147	0.814304	0.221652	0.600601	hypothetical protein	hypothetical protein		[S] Function unknown
244	sll1665	-	1767	13158	9239	7764	8813	349.076	352.208	386.841	394.598	1.1143	5.02986e-06	0.000152153	hypothetical protein	unknown protein
245	sll1664	-	936	1352	864	617	848	67.7123	62.1798	58.0353	71.6783	0.998626	0.56473	0.882126	hypothetical protein	probable glycosyl transferase		[M] Cell wall/membrane/envelope biogenesis
246	sll1663	-	660	1886	1428	851	1220	133.957	145.746	113.519	146.246	0.928719	0.978559	1	hypothetical protein	phycocyanin alpha phycocyanobilin lyase related protein		[C] Energy production and conversion
247	sll1662	-	891	1360	909	672	770	71.553	68.7222	66.401	68.3724	0.960778	0.775869	0.965512	prephenate dehydratase	probable prephenate dehydratase	ko00400 Phenylalanine, tyrosine and tryptophan biosynthesis	[E] Amino acid transport and metabolism
248	slr1798	+	1755	3021	2143	1665	1901	80.6938	82.2538	83.5257	85.6984	1.03852	0.0514642	0.267935	PleD protein	unknown protein	ko02020 Two-component system^ko04112 Cell cycle - Caulobacter	[T] Signal transduction mechanisms
249	sll1660	-	582	289	209	165	190	23.2778	24.1899	24.96	25.8284	1.06996	0.336056	0.724756	hypothetical protein	hypothetical protein		[K] Transcription^[T] Signal transduction mechanisms
250	sll1659	-	1176	1576	1116	776	795	62.8225	63.9246	58.0948	53.4844	0.88033	0.341508	0.72875	FO synthase subunit 2	hypothetical protein	ko00680 Methane metabolism	[C] Energy production and conversion
251	sll1658	-	474	260	201	112	147	25.7135	28.5646	20.8028	24.5362	0.835308	0.506275	0.842143	hypothetical protein	hypothetical protein		[E] Amino acid transport and metabolism
252	slr1799	+	1911	3026	2263	1399	1681	74.2292	79.7691	64.4526	69.5944	0.870444	0.209613	0.585615	hypothetical protein	hypothetical protein		[S] Function unknown
253	slr1800	+	1065	512	343	166	212	22.5365	21.6948	13.7228	15.749	0.666311	0.00466894	0.0487598	hypothetical protein	hypothetical protein		[S] Function unknown
254	sll1656	-	573	4732	3314	2324	2671	387.13	389.591	357.079	368.797	0.934539	0.951516	1	hypothetical protein	hypothetical protein		[S] Function unknown
255	sll1655	-	822	3929	2789	2087	2483	224.066	228.553	223.529	238.986	1.02186	0.0715792	0.326563	biotin [acetyl-CoA-carboxylase] ligase	similar to biotin [acetyl-CoA-carboxylase] ligase	ko00780 Biotin metabolism	[H] Coenzyme transport and metabolism
256	sll1654	-	471	5402	3828	2875	2953	537.651	547.472	537.403	496.032	0.952367	0.820603	0.982751	hypothetical protein	hypothetical protein		[S] Function unknown
257	sll1653	-	714	1083	769	507	541	71.1044	72.5503	62.5162	59.9469	0.852482	0.234235	0.619857	ubiquinone/menaquinone biosynthesis methyltransferase	2-phytyl-1,4-benzoquinone methyltransferase	ko00130 Ubiquinone and other terpenoid-quinone biosynthesis	[H] Coenzyme transport and metabolism
258	sll1652	-	408	1270	946	859	771	145.918	156.186	185.36	149.507	1.10845	0.239071	0.626513	hypothetical protein	hypothetical protein		[S] Function unknown
259	slr1289	+	1425	2335	1599	937	1025	76.8137	75.5866	57.8906	56.9084	0.753273	0.000305913	0.00547678	isocitrate dehydrogenase	isocitrate dehydrogenase (NADP+)	ko00020 Citrate cycle (TCA cycle)^ko00480 Glutathione metabolism^ko00720 Carbon fixation pathways in prokaryotes^ko04146 Peroxisome	[C] Energy production and conversion
260	slr1290	+	570	404	280	252	228	33.2256	33.0898	38.9232	31.6466	1.06415	0.363235	0.754643	hypothetical protein	hypothetical protein		[S] Function unknown
261	sll1201	-	792	2456	1664	1497	1516	145.368	141.527	166.41	151.44	1.1079	0.0214509	0.149347	hypothetical protein	hypothetical protein		[S] Function unknown
262	slr1291	+	1677	5700	4088	2310	2463	159.334	164.206	121.272	116.198	0.733976	1.18005e-07	5.11209e-06	NAD(P)H-quinone oxidoreductase subunit 4	NADH dehydrogenase subunit 4	ko00190 Oxidative phosphorylation	[C] Energy production and conversion
263	sll1200	-	1173	549	362	288	306	21.9402	20.7884	21.6161	20.6391	0.98892	0.671557	0.930281	hypothetical protein	hypothetical protein		[E] Amino acid transport and metabolism^[G] Carbohydrate transport and metabolism^[P] Inorganic ion transport and metabolism
264	slr1293	+	1521	255	214	146	134	7.85918	9.47754	8.45097	6.97017	0.889507	0.7687	0.962647	hypothetical protein	similar to phytoene dehydrogenase		[Q] Secondary metabolites biosynthesis, transport and catabolism
265	ssr2142	+	270	7830	5714	4187	4216	1359.45	1425.57	1365.28	1235.39	0.933807	0.937091	1	hypothetical protein	hypothetical protein YCF19		[S] Function unknown
266	slr1295	+	1080	809	507	321	343	35.1149	31.6224	26.1676	25.1268	0.768603	0.030036	0.187538	iron transport protein	iron transport system substrate-binding protein	ko02010 ABC transporters	[P] Inorganic ion transport and metabolism
267	sll1198	-	693	1238	979	707	741	83.744	95.1613	89.8192	84.5965	0.974905	0.560009	0.8798	tRNA (guanine-N(1)-)-methyltransferase	tRNA (guanine-N1)-methyltransferase		[J] Translation, ribosomal structure and biogenesis
268	ssl2384	-	171	2525	1896	1153	1300	692.2	746.884	593.631	601.471	0.83046	0.0435758	0.238365	hypothetical protein	unknown protein		[S] Function unknown
269	sll1196	-	1083	1412	1044	483	591	61.1185	64.9356	39.2647	43.1744	0.653997	2.76251e-06	8.9756e-05	6-phosphofructokinase	phosphofructokinase	ko00010 Glycolysis / Gluconeogenesis^ko00030 Pentose phosphate pathway^ko00051 Fructose and mannose metabolism^ko00052 Galactose metabolism^ko00680 Methane metabolism	[G] Carbohydrate transport and metabolism
270	slr1298	+	2265	471	371	234	282	9.74808	11.0336	9.09559	9.85028	0.911662	0.886381	0.999753	hypothetical protein	unknown protein		[S] Function unknown
271	sll1194	-	393	18602	13326	12697	13754	2218.88	2284.12	2844.41	2768.88	1.24657	2.96357e-15	3.46639e-13	photosystem II complex extrinsic protein U	photosystem II 12 kDa extrinsic protein	ko00195 Photosynthesis	[C] Energy production and conversion
272	sll1193	-	495	2088	1537	1208	1379	197.739	209.161	214.855	220.408	1.06971	0.0221717	0.153088	hypothetical protein	hypothetical protein		[V] Defense mechanisms
273	slr1299	+	1359	602	439	266	308	20.7656	21.7599	17.2324	17.9308	0.826874	0.245119	0.638004	UDP-glucose dehydrogenase	UDP-glucose dehydrogenase	ko00040 Pentose and glucuronate interconversions^ko00053 Ascorbate and aldarate metabolism^ko00500 Starch and sucrose metabolism^ko00520 Amino sugar and nucleotide sugar metabolism	[M] Cell wall/membrane/envelope biogenesis
274	slr1300	+	1242	2580	1774	1307	1503	97.3789	96.2151	92.6482	95.7425	0.973123	0.526547	0.859374	2-octaprenyl-6-methoxyphenyl hydroxylase	similar to 2-octaprenyl-6-methoxyphenol hydroxylase	ko00130 Ubiquinone and other terpenoid-quinone biosynthesis	[H] Coenzyme transport and metabolism
275	sll1192	-	420	118	81	68	56	13.1704	12.9911	14.2542	10.5489	0.948074	1	1	hypothetical protein	hypothetical protein		[D] Cell cycle control, cell division, chromosome partitioning
276	sll1191	-	402	179	107	101	104	20.8734	17.9295	22.1197	20.468	1.09754	0.441948	0.804342	hypothetical protein	hypothetical protein
277	ssr2153	+	195	16314	13032	6978	8050	3921.86	4501.81	3150.5	3266.09	0.761733	0.00805578	0.072296	hypothetical protein	unknown protein
278	slr1301	+	1605	2750	1931	1348	1553	80.3201	81.0435	73.9432	76.5533	0.932654	0.935491	1	hypothetical protein	hypothetical protein		[S] Function unknown
279	slr1302	+	1227	4698	3163	2517	2774	179.488	173.646	180.602	178.867	1.01794	0.0968669	0.386696	hypothetical protein	protein involved in constitutive low affinity CO2 uptake		[S] Function unknown
280	slr1303	+	1230	343	215	172	166	13.0724	11.7746	12.3114	10.6775	0.92522	0.857757	0.990266	hypothetical protein	hypothetical protein		[S] Function unknown
281	sll1189	-	1302	1846	1309	798	945	66.4641	67.7236	53.9604	57.4233	0.830059	0.0677469	0.318238	glycolate oxidase subunit GlcE	glycolate oxidase subunit GlcE	ko00630 Glyoxylate and dicarboxylate metabolism	[C] Energy production and conversion
282	slr1305	+	2520	351	258	188	236	6.5294	6.89652	6.56811	7.40933	1.04108	0.384783	0.769382	regulatory components of sensory transduction system	two-component response regulator		[T] Signal transduction mechanisms
283	slr1306	+	1455	12013	8271	6610	7423	387.039	382.918	399.965	403.631	1.04369	0.00627293	0.0603061	hypothetical protein	hypothetical protein		[S] Function unknown
284	sll1188	-	492	620	511	490	528	59.0736	69.9628	87.6827	84.9056	1.33752	4.19453e-05	0.00103652	hypothetical protein	hypothetical protein		[S] Function unknown
285	sll1187	-	849	1211	772	746	758	66.8656	61.2521	77.3596	70.6365	1.15516	0.013689	0.110026	prolipoprotein diacylglyceryl transferase	prolipoprotein diacylglyceryl transferase		[M] Cell wall/membrane/envelope biogenesis
286	sll1186	-	648	968	788	528	626	70.0272	81.9148	71.7368	76.4305	0.975157	0.521586	0.857119	hypothetical protein	hypothetical protein		[S] Function unknown
287	sll1185	-	1020	3100	2106	1352	1462	142.472	139.081	116.697	113.4	0.817244	0.0102218	0.0876979	coproporphyrinogen III oxidase	coproporphyrinogen III oxidase, aerobic (oxygen-dependent)	ko00860 Porphyrin and chlorophyll metabolism	[H] Coenzyme transport and metabolism
288	sll1184	-	720	26975	19024	13924	16164	1756.29	1779.84	1702.61	1776.17	0.983782	0.163253	0.516087	heme oxygenase	heme oxygenase	ko00860 Porphyrin and chlorophyll metabolism^ko04978 Mineral absorption	[P] Inorganic ion transport and metabolism
289	slr1307	+	585	41	53	15	32	3.28545	6.10283	2.25745	4.32774	0.701428	0.637117	0.923348	hypothetical protein	hypothetical protein		[S] Function unknown
290	ssr1604	+	234	8617	6433	3657	4358	1726.26	1851.86	1375.92	1473.46	0.796333	0.000152222	0.00301778	50S ribosomal protein L28	50S ribosomal protein L28	ko03010 Ribosome	[J] Translation, ribosomal structure and biogenesis
291	slr0962	+	1431	4924	3443	2184	2577	161.304	162.072	134.368	142.476	0.856106	0.0576991	0.286779	hypothetical protein	unknown protein		[S] Function unknown
292	sll0943	-	660	128	77	77	77	9.09144	7.85883	10.2714	9.23027	1.15052	0.379928	0.765765	hypothetical protein	unknown protein		[S] Function unknown
293	slr0963	+	1905	7091	4786	3362	3884	174.493	169.234	155.377	161.306	0.921319	0.648967	0.924204	sulfite reductase subunit beta	ferredoxin-sulfite reductase	ko00920 Sulfur metabolism	[C] Energy production and conversion
294	slr0964	+	924	1776	1115	914	1001	90.1026	81.2857	87.0878	85.7096	1.00822	0.335121	0.724756	hypothetical protein	hypothetical protein		[P] Inorganic ion transport and metabolism
295	slr0965	+	1173	1041	711	463	619	41.6025	40.8303	34.7509	41.7504	0.928044	0.940221	1	DNA polymerase III subunit beta	DNA polymerase III beta subunit	ko00230 Purine metabolism^ko00240 Pyrimidine metabolism^ko03030 DNA replication^ko03430 Mismatch repair^ko03440 Homologous recombination	[L] Replication, recombination and repair
296	slr0966	+	792	2360	1709	954	1133	139.686	145.354	106.049	113.181	0.769117	0.00128479	0.017881	tryptophan synthase subunit alpha	tryptophan synthase alpha chain	ko00260 Glycine, serine and threonine metabolism^ko00400 Phenylalanine, tyrosine and tryptophan biosynthesis	[E] Amino acid transport and metabolism
297	slr0967	+	450	6259	4281	5459	5408	652.017	640.831	1068.03	950.806	1.56154	7.49867e-08	3.41725e-06	hypothetical protein	hypothetical protein		[S] Function unknown
298	sll0939	-	375	45	23	15	13	5.62533	4.1315	3.52163	2.74271	0.642046	0.364305	0.755377	hypothetical protein	hypothetical protein		[S] Function unknown
299	sll0938	-	1173	244	173	105	102	9.75121	9.9348	7.88087	6.8797	0.7498	0.170957	0.528849	succinyldiaminopimelate transaminase	aspartate transaminase		[E] Amino acid transport and metabolism
300	ssl1792	-	297	10	5	15	17	1.57837	1.13403	4.4465	4.52856	3.30889	0.0359842	0.210799	hypothetical protein	hypothetical protein		[S] Function unknown
301	sll0936	-	1503	1435	956	603	732	44.7568	42.846	35.3217	38.5318	0.84305	0.139909	0.477216	hypothetical protein	putative oxidoreductase	ko00130 Ubiquinone and other terpenoid-quinone biosynthesis	[H] Coenzyme transport and metabolism
302	slr0969	+	1881	1034	778	507	600	25.769	27.8613	23.7302	25.2365	0.913042	0.808406	0.978509	precorrin methylase	precorrin methylase	ko00860 Porphyrin and chlorophyll metabolism	[H] Coenzyme transport and metabolism
303	slr0971	+	1353	3609	2647	1772	1871	125.042	131.785	115.305	109.407	0.874953	0.182351	0.544442	hypothetical protein	hypothetical protein		[S] Function unknown
304	sll0934	-	1053	15137	10140	7192	8342	673.873	648.665	601.318	626.772	0.928586	0.747117	0.9589	3-deoxy-7-phosphoheptulonate synthase	carboxysome formation protein CcmA	ko00400 Phenylalanine, tyrosine and tryptophan biosynthesis	[E] Amino acid transport and metabolism
305	sll0933	-	474	2433	1825	1225	1420	240.619	259.356	227.531	237.016	0.929141	0.954622	1	hypothetical protein	hypothetical protein		[S] Function unknown
306	ssl1784	-	267	2745	1949	1280	1465	481.945	491.713	422.067	434.104	0.879335	0.262744	0.656894	30S ribosomal protein S15	30S ribosomal protein S15	ko03010 Ribosome	[J] Translation, ribosomal structure and biogenesis
307	sll0932	-	1011	658	562	384	458	30.5099	37.4452	33.4398	35.8411	1.01951	0.324267	0.717564	hypothetical protein	hypothetical protein		[R] General function prediction only
308	sll0931	-	468	561	438	287	350	56.1932	63.0434	53.9907	59.1684	0.949031	0.837269	0.98536	hypothetical protein	hypothetical protein		[S] Function unknown
309	sll0930	-	591	867	569	388	484	68.7699	64.8539	57.7999	64.7926	0.917446	0.798362	0.974939	hypothetical protein	unknown protein		[S] Function unknown
310	sll0928	-	483	12836	8752	7613	8066	1245.8	1220.59	1387.69	1321.23	1.09833	0.00052813	0.00861958	allophycocyanin-B	allophycocyanin-B	ko00196 Photosynthesis - antenna proteins	[S] Function unknown
311	sll0927	-	1260	5270	3558	2412	2867	196.068	190.216	168.535	180.022	0.902333	0.394965	0.773799	S-adenosylmethionine synthetase	S-adenosylmethionine synthetase	ko00270 Cysteine and methionine metabolism	[H] Coenzyme transport and metabolism
312	sll0926	-	1002	284	176	119	141	13.2867	11.8319	10.4559	11.1332	0.859485	0.54667	0.872335	tRNA-dihydrouridine synthase A	hypothetical protein		[J] Translation, ribosomal structure and biogenesis
313	sll0925	-	606	548	392	261	339	42.3911	43.5737	37.9185	44.2583	0.955935	0.82144	0.982859	hypothetical protein	hypothetical protein		[S] Function unknown
314	slr0974	+	531	2404	1740	1212	1371	212.23	220.732	200.951	204.273	0.935935	1	1	translation initiation factor IF-3	initiation factor IF-3		[J] Translation, ribosomal structure and biogenesis
315	slr0975	+	855	6469	4250	3157	3482	354.681	334.837	325.081	322.203	0.938749	0.921685	1	hypothetical protein	hypothetical protein		[S] Function unknown
316	sll0924	-	552	338	245	182	201	28.7041	29.8977	29.0279	28.8088	0.986943	0.697953	0.941638	hypothetical protein	hypothetical protein		[S] Function unknown
317	sll0923	-	2268	8014	5941	3773	4459	165.643	176.452	146.463	155.547	0.882823	0.188125	0.551081	exopolysaccharide export protein	unknown protein		[D] Cell cycle control, cell division, chromosome partitioning^[M] Cell wall/membrane/envelope biogenesis
318	sll0922	-	348	3	6	6	11	0.404118	1.1614	1.51794	2.50081	2.56704	0.179204	0.540231	hypothetical protein	unknown protein
319	slr0976	+	726	958	672	496	509	61.8579	62.351	60.149	55.4688	0.930833	0.906491	1	hypothetical protein	hypothetical protein		[S] Function unknown
320	slr0977	+	828	319	180	151	176	18.0604	14.6438	16.0557	16.8171	1.00516	0.712678	0.948478	ABC transporter	ABC transporter, permease component	ko02010 ABC transporters	[G] Carbohydrate transport and metabolism^[M] Cell wall/membrane/envelope biogenesis
321	slr0978	+	405	1281	873	614	704	148.273	145.201	133.474	137.526	0.923422	0.825096	0.983307	hypothetical protein	hypothetical protein		[S] Function unknown
322	slr0980	+	429	442	385	293	284	48.2983	60.4525	60.1303	52.3755	1.03453	0.44062	0.804342	hypothetical protein	hypothetical protein		[S] Function unknown
323	slr0981	+	561	574	370	252	283	47.964	44.4273	39.5477	39.9109	0.860022	0.398436	0.775007	hypothetical protein	hypothetical protein		[S] Function unknown
324	slr0982	+	1290	343	209	198	189	12.4644	10.9136	13.5132	11.5915	1.07386	0.373564	0.763665	ABC transporter	probable polysaccharide ABC transporter ATP binding subunit	ko02010 ABC transporters	[G] Carbohydrate transport and metabolism^[M] Cell wall/membrane/envelope biogenesis
325	slr0983	+	768	279	106	138	135	17.0298	9.29728	15.8198	13.9072	1.12914	0.642301	0.924204	alpha-D-glucose-1-phosphate cytidylyltransferase	glucose-1-phosphate cytidylyltransferase	ko00500 Starch and sucrose metabolism^ko00520 Amino sugar and nucleotide sugar metabolism	[M] Cell wall/membrane/envelope biogenesis
326	slr0984	+	1080	567	370	268	332	24.6108	23.0775	21.8471	24.321	0.968123	0.789689	0.971605	CDP-glucose-4,6-dehydratase	CDP-glucose 4,6-dehydratase	ko00520 Amino sugar and nucleotide sugar metabolism	[M] Cell wall/membrane/envelope biogenesis
327	slr0985	+	567	148	91	73	67	12.2362	10.8111	11.335	9.34887	0.897457	0.792305	0.973739	dTDP-6-deoxy-L-mannose-dehydrogenase	dTDP-4-dehydrorhamnose 3,5-epimerase	ko00521 Streptomycin biosynthesis^ko00523 Polyketide sugar unit biosynthesis	[M] Cell wall/membrane/envelope biogenesis
328	slr1610	+	1299	208	189	144	148	7.50621	9.80085	9.7597	9.01405	1.08475	0.293624	0.689697	hypothetical protein	putative C-3 methyl transferase		[R] General function prediction only
329	slr1611	+	450	989	712	394	574	103.027	106.581	77.0845	100.918	0.849216	0.461284	0.810945	hypothetical protein	hypothetical protein		[S] Function unknown
330	slr1612	+	858	1562	1048	862	971	85.3415	82.2783	88.4511	89.5364	1.06185	0.0721662	0.327109	hypothetical protein	hypothetical protein		[S] Function unknown
331	slr1613	+	588	758	570	557	610	60.4308	65.2993	83.399	82.0767	1.31612	4.31046e-05	0.00104313	hypothetical protein	hypothetical protein		[S] Function unknown
332	slr1614	+	303	129	120	86	88	19.9578	26.6778	24.9884	22.9778	1.02853	0.583299	0.892021	hypothetical protein	hypothetical protein		[S] Function unknown
333	slr1615	+	1134	265	171	130	182	10.9547	10.1577	10.0928	12.6977	1.07949	0.344472	0.731248	perosamine synthetase	perosamine synthetase		[E] Amino acid transport and metabolism
334	slr1616	+	1023	743	491	385	406	34.0471	32.3308	33.1336	31.3992	0.972202	0.761246	0.962413	carbamoyl phosphate synthase	unknown protein	ko00240 Pyrimidine metabolism^ko00250 Alanine, aspartate and glutamate metabolism
335	slr1617	+	1233	951	629	516	642	36.1563	34.3636	36.8443	41.1945	1.10662	0.044116	0.240005	hypothetical protein	similar to UDP-glucose 4-epimerase
336	slr1618	+	783	604	378	327	260	36.1611	32.5193	36.7679	26.2712	0.917861	0.837186	0.98536	hypothetical protein	unknown protein
337	slr1619	+	747	883	574	409	522	55.4124	51.761	48.2043	55.2863	0.965638	0.757678	0.961485	hypothetical protein	hypothetical protein		[V] Defense mechanisms
338	slr1062	+	345	497	385	313	323	67.5311	75.1714	79.8745	74.0715	1.07879	0.172982	0.530891	hypothetical protein	unknown protein
339	slr1063	+	2067	275	186	180	225	6.23676	6.06155	7.66682	8.61211	1.32367	0.0112763	0.094889	hypothetical protein	probable glycosyltransferase		[M] Cell wall/membrane/envelope biogenesis
340	slr1064	+	1101	294	159	209	174	12.5178	9.72794	16.7125	12.5034	1.31333	0.167168	0.523747	mannosyltransferase	probable glycosyltransferase		[M] Cell wall/membrane/envelope biogenesis
341	slr1065	+	1068	325	262	190	215	14.2652	16.525	15.6627	15.927	1.02597	0.443394	0.804342	hypothetical protein	probable glycosyltransferase		[M] Cell wall/membrane/envelope biogenesis
342	slr1066	+	1203	177	147	154	126	6.89722	8.23119	11.2704	8.28653	1.29273	0.133689	0.466779	hypothetical protein	unknown protein		[M] Cell wall/membrane/envelope biogenesis
343	slr1067	+	1020	246	153	97	103	11.3058	10.1042	8.37249	7.98922	0.764209	0.206122	0.57873	UDP-glucose-4-epimerase	UDP-glucose 4-epimerase	ko00052 Galactose metabolism^ko00520 Amino sugar and nucleotide sugar metabolism	[M] Cell wall/membrane/envelope biogenesis
344	slr1068	+	354	79	43	36	71	10.4614	8.18232	8.95328	15.868	1.33135	0.317325	0.711005	hypothetical protein	hypothetical protein
345	slr1069	+	411	21	23	23	33	2.39521	3.76962	4.92685	6.35243	1.82962	0.0716595	0.326563	hypothetical protein	hypothetical protein
346	slr1070	+	855	105	40	58	76	5.75691	3.15141	5.97235	7.03259	1.45986	0.11888	0.436806	hypothetical protein	unknown protein
347	slr1071	+	804	154	123	105	110	8.97907	10.3053	11.4978	10.8244	1.15753	0.229643	0.615127	hypothetical protein	unknown protein		[R] General function prediction only
348	slr1072	+	960	366	232	179	194	17.8721	16.279	16.4159	15.9881	0.948843	0.995764	1	GDP-D-mannose dehydratase	GDP-D-mannose dehydratase	ko00051 Fructose and mannose metabolism^ko00520 Amino sugar and nucleotide sugar metabolism	[M] Cell wall/membrane/envelope biogenesis
349	slr1073	+	1152	268	153	120	111	10.9056	8.94644	9.1709	7.62321	0.845965	0.448673	0.805304	hypothetical protein	unknown protein
350	slr1074	+	1329	144	88	86	86	5.0793	4.46035	5.69714	5.11966	1.13388	0.387047	0.770142	hypothetical protein	unknown protein
351	slr1075	+	846	14	6	8	6	0.775754	0.47774	0.832536	0.561111	1.11181	0.931447	1	transposase	putative transposase [ISY100b: 378993 - 379939]		[L] Replication, recombination and repair
352	slr1076	+	1143	255	184	109	167	10.4583	10.8438	8.39583	11.5595	0.936775	0.958576	1	hypothetical protein	probable glycosyltransferase		[M] Cell wall/membrane/envelope biogenesis
353	slr1077	+	1158	271	195	135	159	10.9705	11.3432	10.2638	10.8632	0.946813	0.945588	1	hypothetical protein	probable glycosyltransferase		[S] Function unknown
354	ssr1765	+	252	450	269	181	220	83.7102	71.9056	63.2355	69.07	0.850206	0.393794	0.773257	hypothetical protein	hypothetical protein		[S] Function unknown
355	ssr1766	+	228	91	57	58	57	18.71	16.8403	22.3963	19.7791	1.18636	0.377144	0.765405	hypothetical protein	hypothetical protein		[N] Cell motility
356	slr1078	+	315	198	127	93	89	29.466	27.1584	25.9929	22.3536	0.853811	0.572991	0.884886	UDP-glucose-4-epimerase	similar to UDP-glucose 4-epimerase	ko00052 Galactose metabolism^ko00520 Amino sugar and nucleotide sugar metabolism
357	slr1079	+	492	987	721	490	560	94.0413	98.7146	87.6827	90.0514	0.922069	0.875812	0.995107	hypothetical protein	unknown protein		[S] Function unknown
358	ssr1768	+	195	160	123	127	115	38.4638	42.4895	57.3393	46.6585	1.28466	0.0702166	0.325267	hypothetical protein	unknown protein		[S] Function unknown
359	slr1081	+	630	522	338	260	317	38.8415	36.1399	36.3342	39.8095	1.0155	0.49094	0.832839	hypothetical protein	hypothetical protein		[S] Function unknown
360	slr1082	+	408	344	229	188	218	39.5244	37.8082	40.5677	42.2731	1.07123	0.321982	0.715268	hypothetical protein	unknown protein		[S] Function unknown
361	slr1083	+	543	465	310	267	237	40.1439	38.4568	43.2907	34.5315	0.990096	0.763935	0.962635	hypothetical protein	hypothetical protein		[S] Function unknown
362	slr1084	+	438	423	321	247	274	45.2723	49.3676	49.6485	49.493	1.04757	0.317769	0.711005	hypothetical protein	unknown protein		[R] General function prediction only
363	slr1085	+	1272	471	322	214	250	17.358	17.0522	14.8119	15.5496	0.88234	0.606127	0.906993	hypothetical protein	probable glycosyltransferase		[M] Cell wall/membrane/envelope biogenesis
364	slr1087	+	1083	569	437	316	303	24.6292	27.1809	25.6887	22.1351	0.923059	0.898103	1	hypothetical protein	hypothetical protein		[S] Function unknown
365	sll1025	-	1176	1276	878	510	634	50.8639	50.2919	38.1809	42.653	0.799102	0.0395472	0.22239	hypothetical protein	hypothetical protein		[E] Amino acid transport and metabolism
366	ssl1972	-	279	1773	1156	622	708	297.9	279.103	196.277	200.769	0.688117	7.01817e-06	0.000205223	hypothetical protein	hypothetical protein		[S] Function unknown
367	sll1024	-	822	227	140	122	86	12.9456	11.4727	13.0669	8.2774	0.874109	0.713518	0.949103	hypothetical protein	hypothetical protein		[S] Function unknown
368	sll1023	-	1203	1185	840	603	695	46.1763	47.0354	44.1301	45.7074	0.963801	0.709275	0.947409	succinate--CoA ligase	succinyl-CoA synthetase beta chain	ko00020 Citrate cycle (TCA cycle)^ko00640 Propanoate metabolism^ko00660 C5-Branched dibasic acid metabolism^ko00720 Carbon fixation pathways in prokaryotes	[C] Energy production and conversion
369	sll1022	-	726	8090	5604	3439	4169	522.37	519.963	417.041	454.321	0.835972	0.00720714	0.0669555	hypothetical protein	hypothetical protein		[P] Inorganic ion transport and metabolism
370	sll1021	-	2019	2346	1463	1281	1318	54.4701	48.8112	55.8594	51.6472	1.04091	0.252665	0.646871	hypothetical protein	hypothetical protein		[S] Function unknown
371	sll1020	-	882	356	240	129	183	18.9212	18.3296	12.8767	16.4153	0.786347	0.215569	0.59538	hypothetical protein	probable glycosyltransferase		[M] Cell wall/membrane/envelope biogenesis
372	slr1090	+	1104	1108	728	578	611	47.0476	44.4195	46.0937	43.7864	0.982651	0.618829	0.914262	GTPase ObgE	GTP-binding protein		[F] Nucleotide transport and metabolism
373	ssr1789	+	171	1682	1262	753	862	461.101	497.135	387.688	398.822	0.820788	0.057276	0.28508	high light inducible protein	CAB/ELIP/HLIP-related protein HliD		[S] Function unknown
374	sll1019	-	771	406	212	153	208	24.6853	18.5222	17.4711	21.344	0.898343	0.757139	0.961485	glyoxalase II	hydroxyacylglutathione hydrolase	ko00620 Pyruvate metabolism	[R] General function prediction only
375	sll1018	-	1323	1049	631	390	419	37.1691	32.1278	25.953	25.0566	0.736102	0.00625528	0.0603061	dihydroorotase	dihydroorotase	ko00240 Pyrimidine metabolism	[F] Nucleotide transport and metabolism
376	sll1017	-	1326	937	568	428	475	33.1255	28.8547	28.4173	28.3412	0.915753	0.695392	0.940511	ammonium/methylammonium permease	ammonium/methylammonium permease
377	slr1400	+	1140	2045	1365	774	895	84.0921	80.6564	59.775	62.1135	0.739846	0.000227112	0.00422726	hybrid sensory kinase	two-component hybrid sensor and regulator		[T] Signal transduction mechanisms
378	slr0670	+	873	1379	1076	764	811	74.0485	83.025	77.0482	73.4978	0.958442	0.698782	0.941638	hypothetical protein	hypothetical protein		[T] Signal transduction mechanisms
379	sll0656	-	5637	1181	904	612	651	9.82129	10.8027	9.55843	9.13693	0.906487	0.701185	0.942343	extracellular nuclease	unknown protein		[S] Function unknown
380	sll0654	-	4227	604	424	317	308	6.6984	6.75686	6.60253	5.76482	0.919146	0.817216	0.982058	alkaline phosphatase	alkaline phosphatase		[R] General function prediction only
381	slr0676	+	531	561	339	183	293	49.5262	43.0047	30.3417	43.6557	0.799704	0.383632	0.768798	adenylylsulfate kinase	adenylylsulfate kinase	ko00230 Purine metabolism^ko00920 Sulfur metabolism	[P] Inorganic ion transport and metabolism
382	slr0677	+	681	2775	2143	1299	1546	191.022	211.976	167.937	179.61	0.862404	0.180919	0.543199	biopolymer transport ExbB protein	biopolymer transport ExbB like protein		[U] Intracellular trafficking, secretion, and vesicular transport
383	slr0678	+	807	1460	976	674	805	84.8098	81.4681	73.5308	78.9205	0.916847	0.738263	0.956604	hypothetical protein	biopolymer transport ExbD like protein		[U] Intracellular trafficking, secretion, and vesicular transport
384	slr0679	+	1338	1990	1445	904	1066	69.721	72.7483	59.4834	63.0331	0.85995	0.189573	0.553881	Fmu and Fmv protein	sun protein		[J] Translation, ribosomal structure and biogenesis
385	slr0680	+	420	1473	964	935	892	164.407	154.61	195.995	168.029	1.14108	0.0852148	0.360633	hypothetical protein	hypothetical protein		[S] Function unknown
386	slr0681	+	1299	1637	1066	1000	1134	59.0753	55.2789	67.7757	69.0671	1.19666	0.000226951	0.00422726	hypothetical protein	probable sodium/calcium exchanger protein		[P] Inorganic ion transport and metabolism
387	slr0682	+	1227	1233	1000	653	726	47.107	54.8993	46.8545	46.8123	0.918246	0.892709	1	histidinol dehydrogenase	histidinol dehydrogenase	ko00340 Histidine metabolism	[E] Amino acid transport and metabolism
388	sll0651	-	492	9	5	3	4	0.857519	0.684567	0.536833	0.643224	0.765234	0.910441	1	transposase	putative transposase [ISY100j: 421739 - 422684]		[L] Replication, recombination and repair
389	sll0650	-	357	4	6	5	6	0.525241	1.13212	1.23306	1.32969	1.54628	0.587294	0.894451	transposase	putative transposase [ISY100j: 421739 - 422684]
390	sll0649	-	735	311	203	182	187	19.8353	18.6046	21.8005	20.129	1.09078	0.300204	0.694865	OmpR subfamily protein	two-component response regulator OmpR subfamily		[T] Signal transduction mechanisms
391	sll0648	-	1074	2916	2191	1489	1686	127.277	137.42	122.06	124.2	0.930347	0.960176	1	lipophilic protein	probable glycosyltransferase		[M] Cell wall/membrane/envelope biogenesis
392	sll0647	-	768	554	411	371	323	33.8154	36.0489	42.53	33.2743	1.08502	0.36135	0.753403	hypothetical protein	unknown protein		[R] General function prediction only
393	sll0646	-	2268	1146	783	529	607	23.6869	23.2557	20.5351	21.1745	0.888522	0.485797	0.827754	adenylate cyclase	guanylyl cyclase	ko00230 Purine metabolism^ko04113 Meiosis - yeast	[T] Signal transduction mechanisms
394	sll0645	-	765	981	762	557	610	60.1138	67.0972	64.1028	63.0864	0.999829	0.379082	0.765431	hypothetical protein	unknown protein		[S] Function unknown
395	sll0644	-	993	223	209	105	109	10.5274	14.1778	9.30943	8.6845	0.728346	0.184894	0.546752	esterase	probable esterase		[I] Lipid transport and metabolism
396	slr0686	+	357	518	356	287	355	68.0187	67.1727	70.7778	78.6734	1.10548	0.117881	0.43466	hypothetical protein	hypothetical protein
397	sll0643	-	618	823	486	271	360	62.4278	52.9735	38.6068	46.0873	0.73391	0.0375283	0.216938	urease accessory protein G	urease accessory protein G		[F] Nucleotide transport and metabolism
398	slr0687	+	1443	291	228	140	133	9.45351	10.6434	8.54171	7.2921	0.787874	0.244509	0.638004	PleD protein	probable two-component response regulator	ko02020 Two-component system^ko04112 Cell cycle - Caulobacter	[T] Signal transduction mechanisms
399	sll0641	-	1527	367	278	183	264	11.2666	12.2636	10.551	13.6783	1.02971	0.420542	0.791773	hypothetical protein	unknown protein		[S] Function unknown
400	sll0640	-	1836	805	642	416	526	20.5537	23.5545	19.9482	22.6663	0.966136	0.626692	0.917423	sulfur deprivation response regulator	probable sodium/sulfate symporter		[P] Inorganic ion transport and metabolism
401	slr0688	+	1029	648	530	296	389	29.5207	34.6954	25.3256	29.909	0.860137	0.52199	0.857119	hypothetical protein	hypothetical protein		[S] Function unknown
402	ssr1155	+	201	940	672	515	580	219.229	225.208	225.577	228.297	1.02123	0.294956	0.69046	hypothetical protein	hypothetical protein		[S] Function unknown
403	slr0689	+	1194	1758	1297	727	858	69.021	73.1723	53.606	56.8526	0.77682	0.00625649	0.0603061	hypothetical protein	hypothetical protein		[S] Function unknown
404	sll0639	-	1251	1594	1119	884	899	59.7307	60.2537	62.2126	56.8552	0.99236	0.430841	0.798637	hypothetical protein	hypothetical protein		[R] General function prediction only
405	sll0638	-	1374	2045	1468	1109	1257	69.7707	71.9698	71.0605	72.3796	1.01199	0.19919	0.568848	hypothetical protein	periplasmic protein, function unknown		[S] Function unknown
406	slr0692	+	1767	2912	2063	1366	1533	77.2541	78.6455	68.0608	68.6393	0.876848	0.227193	0.610141	hypothetical protein	hypothetical protein YCF45		[R] General function prediction only
407	sll0635	-	1029	684	540	349	417	31.1607	35.35	29.8602	32.0618	0.931009	0.981364	1	thiamine-phosphate pyrophosphorylase	probable thiamine-phosphate pyrophosphorylase	ko00730 Thiamine metabolism	[H] Coenzyme transport and metabolism
408	sll0634	-	861	1788	1204	795	1015	97.3489	94.1964	81.2919	93.2675	0.911322	0.679081	0.931358	BtpA	photosystem I biogenesis protein BtpA		[R] General function prediction only
409	slr0695	+	519	2775	2014	1376	1464	250.647	261.399	233.418	223.173	0.8917	0.370961	0.763512	hypothetical protein	hypothetical protein		[S] Function unknown
410	slr1590	+	885	3588	2553	2144	2438	190.053	194.321	213.287	217.951	1.12192	0.000273432	0.00499726	hypothetical protein	hypothetical protein		[S] Function unknown
411	slr1591	+	1146	343	228	164	233	14.0306	13.4017	12.5992	16.0857	1.04566	0.396822	0.773799	hypothetical protein	hypothetical protein		[C] Energy production and conversion^[E] Amino acid transport and metabolism
412	slr1592	+	873	63	51	32	29	3.38293	3.9352	3.22715	2.62816	0.800109	0.639056	0.923578	hypothetical protein	probable pseudouridine synthase		[J] Translation, ribosomal structure and biogenesis
413	slr1593	+	909	2166	1503	636	778	111.702	111.38	61.5994	67.7147	0.579671	4.02278e-13	3.44291e-11	hypothetical protein	hypothetical protein		[T] Signal transduction mechanisms
414	slr1594	+	1185	910	653	352	406	35.9989	37.1198	26.1522	27.1066	0.728387	0.00524839	0.0529213	PatA subfamily protein	two-component response regulator PatA subfamily
415	slr1595	+	1230	295	208	145	201	11.243	11.3912	10.3788	12.9288	1.02975	0.477993	0.822194	Na/H antiporter	Na+/H+ antiporter		[P] Inorganic ion transport and metabolism
416	sll1516	-	1872	1161	770	587	588	29.0732	27.7074	27.6068	24.8507	0.923862	0.774391	0.964963	hypothetical protein	hypothetical protein		[S] Function unknown
417	slr1596	+	1320	411	211	201	331	14.596	10.7676	13.4062	19.8391	1.31075	0.206608	0.579526	proton extrusion protein PcxA	a protein in the cytoplasmic membrane involved in light-induced proton extrusion.		[C] Energy production and conversion
418	sll1515	-	447	7371	5380	6440	6133	773.011	810.748	1268.42	1085.51	1.48629	0.000100488	0.00212417	hypothetical protein	glutamine synthetase inactivating factor IF17		[S] Function unknown
419	slr1597	+	894	215	181	128	155	11.2737	13.638	12.6054	13.7171	1.05663	0.387376	0.770142	hypothetical protein	chromosome partitioning ATPase, ParA family		[D] Cell cycle control, cell division, chromosome partitioning
420	sll1514	-	438	13285	9324	8730	9533	1421.85	1433.97	1754.78	1721.96	1.21742	4.67222e-12	3.64329e-10	chaperone	16.6 kDa small heat shock protein, molecular chaperone	ko04141 Protein processing in endoplasmic reticulum	[O] Posttranslational modification, protein turnover, chaperones
421	sll1513	-	1002	7246	5022	3655	4005	338.998	337.614	321.146	316.229	0.942011	0.954051	1	cytochrome C biosynthesis protein	c-type cytochrome synthesis protein		[O] Posttranslational modification, protein turnover, chaperones
422	sll1512	-	405	1276	897	640	643	147.694	149.193	139.126	125.61	0.891706	0.47325	0.818888	hypothetical protein	hypothetical protein		[K] Transcription
423	slr1598	+	867	1495	1050	729	787	80.833	81.5795	74.0272	71.8163	0.897982	0.526508	0.859374	lipoyl synthase	lipoic acid synthetase	ko00785 Lipoic acid metabolism	[H] Coenzyme transport and metabolism
424	sll1511	-	615	55	44	33	70	4.19232	4.81935	4.72413	9.00514	1.5235	0.195356	0.561889	hypothetical protein	unknown protein		[S] Function unknown
425	sll1510	-	738	161	87	89	121	10.2267	7.94098	10.6174	12.9717	1.29841	0.0958179	0.384428	hypothetical protein	unknown protein		[I] Lipid transport and metabolism
426	sll1509	-	327	342	222	143	155	49.0281	45.7316	38.5009	37.5017	0.802057	0.250644	0.643857	hypothetical protein	hypothetical protein YCF20		[S] Function unknown
427	slr1599	+	564	985	685	472	571	81.8698	81.813	73.6794	80.0985	0.939487	0.97466	1	hypothetical protein	hypothetical protein		[S] Function unknown
428	slr1600	+	447	1347	932	676	764	141.262	140.449	133.144	135.224	0.952634	0.844893	0.988782	hypothetical protein	hypothetical protein		[S] Function unknown
429	smr0005	+	93	2077	1536	865	957	1046.94	1112.55	818.873	814.135	0.756202	0.000790873	0.011962	photosystem I reaction center subunit XII	photosystem I subunit XII
430	slr1601	+	375	2225	1454	973	1102	278.141	261.183	228.436	232.497	0.854651	0.113054	0.422929	hypothetical protein	hypothetical protein		[S] Function unknown
431	sll1508	-	828	344	224	161	130	19.4758	18.2234	17.119	12.4217	0.783591	0.249777	0.64343	UDP-3-O-[3-hydroxymyristoyl] N-acetylglucosamine deacetylase	UDP-3-0-acyl N-acetylglcosamine deacetylase	ko00540 Lipopolysaccharide biosynthesis	[M] Cell wall/membrane/envelope biogenesis
432	sll1507	-	543	1296	917	617	680	111.885	113.758	100.039	99.0779	0.882443	0.415226	0.786859	hypothetical protein	salt-induced periplasmic protein		[S] Function unknown
433	slr1603	+	1320	5558	4023	4083	4463	197.384	205.299	272.326	267.498	1.34057	1.08435e-16	1.64123e-14	hypothetical protein	hypothetical protein		[S] Function unknown
434	slr1604	+	1848	28642	19253	13919	15243	726.554	701.791	663.116	652.583	0.921136	0.53329	0.862764	cell division protein FtsH	cell division protein FtsH		[O] Posttranslational modification, protein turnover, chaperones
435	ssr2699	+	246	32	5	5	6	6.09792	1.36913	1.78944	1.92967	0.49807	0.47425	0.818888	transposase	putative transposase [ISY523k(partial copy): 473025 - 473752]
436	ssl2923	-	249	30	37	15	15	5.64792	10.0095	5.30365	4.76606	0.643126	0.441691	0.804342	virulence associated protein C	similar to virulence-associated protein VapC
437	ssl2922	-	225	44	17	16	18	9.1672	5.08953	6.26067	6.32933	0.883091	0.852646	0.990266	virulence associated protein B	similar to virulence-associated protein VapB		[S] Function unknown
438	ssl2920	-	216	22	13	6	13	4.77458	4.05416	2.44557	4.76165	0.816336	0.873813	0.994796	hypothetical protein	hypothetical protein		[S] Function unknown
439	sll1505	-	333	21	23	2	6	2.95625	4.65259	0.528773	1.42552	0.256845	0.0601207	0.295882	hypothetical protein	hypothetical protein		[S] Function unknown
440	sll1504	-	306	68	65	35	38	10.4173	14.3088	10.07	9.82494	0.804614	0.664965	0.927779	hypothetical protein	hypothetical protein		[R] General function prediction only
441	sll1503	-	1524	672	391	391	485	20.6705	17.2824	22.5879	25.1782	1.25856	0.00288575	0.0335301	hypothetical protein	unknown protein		[L] Replication, recombination and repair
442	sll1502	-	4650	16378	11245	8283	9059	165.11	162.899	156.826	154.133	0.948018	0.826589	0.983307	glutamate synthase	NADH-dependent glutamate synthase large subunit	ko00630 Glyoxylate and dicarboxylate metabolism^ko00910 Nitrogen metabolism	[E] Amino acid transport and metabolism
443	ssr2708	+	159	375	316	202	217	110.561	133.875	111.85	107.977	0.899323	0.819341	0.982357	hypothetical protein	hypothetical protein
444	ssr2711	+	252	99	72	68	61	18.4162	19.2461	23.757	19.1512	1.13929	0.420529	0.791773	hypothetical protein	hypothetical protein
445	slr1608	+	1236	1467	940	844	883	55.6389	51.2295	60.1184	56.521	1.09143	0.0390594	0.220353	glucose dehydrogenase	putative glucose dehydrogenase-B, periplasmic protein		[G] Carbohydrate transport and metabolism
446	sll1501	-	1446	7479	6290	3791	5197	242.461	293.017	230.817	284.349	0.962068	0.736954	0.956604	cobyrinic acid a,c-diamide synthase	cobyrinic acid a,c-diamide synthase	ko00860 Porphyrin and chlorophyll metabolism	[H] Coenzyme transport and metabolism
447	sll1500	-	1107	337	242	182	153	14.2708	14.7258	14.4746	10.9348	0.876289	0.631798	0.919405	hypothetical protein	hypothetical protein		[H] Coenzyme transport and metabolism
448	slr1609	+	2088	1692	1287	773	977	37.9871	41.5202	32.5936	37.0196	0.875557	0.378013	0.765405	long-chain-fatty-acid CoA ligase	long-chain-fatty-acid CoA ligase	ko00071 Fatty acid metabolism^ko03320 PPAR signaling pathway^ko04146 Peroxisome^ko04920 Adipocytokine signaling pathway	[I] Lipid transport and metabolism
449	slr1041	+	1164	1267	987	727	824	51.0258	57.1183	54.9876	56.0069	1.02636	0.169956	0.5287	PatA subfamily protein	two-component response regulator PatA subfamily	ko02020 Two-component system	[T] Signal transduction mechanisms
450	slr1042	+	441	2763	2037	1404	1492	293.703	311.145	280.293	267.669	0.905948	0.553929	0.877814	chemotaxis protein CheY	two-component response regulator CheY subfamily	ko02020 Two-component system	[T] Signal transduction mechanisms
451	slr1043	+	561	2561	1999	1160	1322	214	240.028	182.045	186.439	0.811589	0.0226102	0.15492	hypothetical protein	similar to chemotaxis protein CheW	ko02020 Two-component system	[N] Cell motility^[T] Signal transduction mechanisms
452	slr1044	+	2607	9006	6623	4584	5319	161.941	171.129	154.806	161.42	0.949424	0.684978	0.932338	methyl-accepting chemotaxis protein	methyl-accepting chemotaxis protein, required for the biogenesis of thick pilli	ko02020 Two-component system	[N] Cell motility^[T] Signal transduction mechanisms
453	slr1045	+	789	570	324	294	294	33.866	27.6617	32.806	29.4807	1.01234	0.657028	0.924204	hypothetical protein	hypothetical protein YCF63		[Q] Secondary metabolites biosynthesis, transport and catabolism
454	slr1046	+	378	457	348	191	204	56.6749	62.0153	44.4861	42.6978	0.734551	0.0472158	0.251412	hypothetical protein	putative TatA protein	ko03060 Protein export^ko03070 Bacterial secretion system	[U] Intracellular trafficking, secretion, and vesicular transport
455	slr1047	+	1392	439	302	206	309	14.784	14.6143	13.029	17.5625	1.04059	0.452512	0.805919	PleD protein	hypothetical protein	ko02020 Two-component system^ko04112 Cell cycle - Caulobacter	[T] Signal transduction mechanisms
456	slr1048	+	3018	415	288	217	221	6.44608	6.42813	6.33029	5.79349	0.941712	1	1	hypothetical protein	hypothetical protein		[L] Replication, recombination and repair
457	sll1011	-	810	328	188	168	173	18.9826	15.6345	18.2603	16.8977	1.01563	0.667567	0.928638	hypothetical protein	hypothetical protein		[O] Posttranslational modification, protein turnover, chaperones
458	ssr1736	+	171	2191	1631	857	1044	600.638	642.494	441.233	483.028	0.743494	0.000280897	0.0051057	50S ribosomal protein L32	50S ribosomal protein L32	ko03010 Ribosome	[J] Translation, ribosomal structure and biogenesis
459	slr1050	+	1431	2659	1942	1326	1421	87.1054	91.4157	81.5806	78.5637	0.897061	0.444493	0.804397	hypothetical protein	hypothetical protein		[M] Cell wall/membrane/envelope biogenesis
460	slr1051	+	834	1437	1013	574	670	80.7713	81.8191	60.5939	63.5589	0.763592	0.00550141	0.0549985	enoyl-ACP reductase	enoyl-[acyl-carrier-protein] reductase	ko00061 Fatty acid biosynthesis	[I] Lipid transport and metabolism
461	slr1052	+	510	406	258	127	202	37.3183	34.0769	21.9238	31.3364	0.745991	0.165768	0.520285	hypothetical protein	hypothetical protein		[S] Function unknown
462	slr1053	+	801	454	369	169	260	26.5699	31.0317	18.5754	25.6808	0.768315	0.272659	0.670557	hypothetical protein	unknown protein		[S] Function unknown
463	sll1009	-	1773	12746	8320	6148	6332	337.001	316.101	305.287	282.553	0.900073	0.44793	0.805304	iron-regulated protein	unknown protein		[S] Function unknown
464	slr1055	+	3993	11748	8085	5720	6595	137.921	136.393	126.119	130.672	0.93612	0.951061	1	magnesium chelatase subunit H	magnesium protoporphyrin IX chelatase subunit H	ko00860 Porphyrin and chlorophyll metabolism	[H] Coenzyme transport and metabolism
465	slr1056	+	2016	314	162	194	193	7.30139	5.41297	8.47216	7.57416	1.26206	0.0879093	0.367561	hypothetical protein	unknown protein
466	sll1006	-	1095	412	262	130	170	17.638	16.1175	10.4523	12.2829	0.673527	0.0135162	0.109031	hypothetical protein	unknown protein		[S] Function unknown
467	sll1005	-	807	163	116	48	79	9.46849	9.68268	5.23662	7.74499	0.67785	0.132929	0.465051	nucleoside triphosphate pyrophosphohydrolase	MazG protein homolog	ko00230 Purine metabolism^ko00240 Pyrimidine metabolism	[F] Nucleotide transport and metabolism
468	sll1004	-	1182	724	569	306	375	28.7136	32.4269	22.7922	25.1004	0.783321	0.0778252	0.341788	hypothetical protein	hypothetical protein	ko00510 N-Glycan biosynthesis	[M] Cell wall/membrane/envelope biogenesis
469	sll1003	-	1983	308	245	189	233	7.28106	8.32251	8.39116	9.2961	1.13354	0.12	0.438779	sensory transduction histidine kinase	two-component sensor histidine kinase
470	ssl1923	-	156	36	19	9	23	10.8179	8.20427	5.07927	11.6646	0.880229	0.939982	1	hypothetical protein	hypothetical protein
471	ssl1922	-	249	0	4	1	1	0	1.08211	0.353577	0.317737	0.620375	1	1	transposase	putative transposase [ISY523l(partial copy): 520871 - 521420]
472	ssl1920	-	279	11	18	16	5	1.84823	4.3459	5.04893	1.41786	1.04402	0.909764	1	transposase	putative transposase [ISY523l(partial copy): 520871 - 521420]
473	sll1002	-	1368	608	426	251	326	20.8345	20.9766	16.1537	18.8538	0.837276	0.301749	0.696884	hypothetical protein	hypothetical protein YCF22		[Q] Secondary metabolites biosynthesis, transport and catabolism
474	sll1001	-	780	407	275	132	181	24.4606	23.7492	14.8992	18.3591	0.689866	0.0226815	0.15492	ABC transporter	ATP-binding protein of ABC transporter		[Q] Secondary metabolites biosynthesis, transport and catabolism
475	ssl1918	-	291	499	292	168	227	80.3848	67.5929	50.8276	61.7164	0.760547	0.0950593	0.384428	hypothetical protein	hypothetical protein		[S] Function unknown
476	slr1753	+	5247	4857	3139	2667	2822	43.3934	40.2987	44.7502	42.5514	1.04313	0.0888726	0.368774	hypothetical protein	hypothetical protein		[U] Intracellular trafficking, secretion, and vesicular transport
477	slr1755	+	990	811	672	347	439	38.4019	45.7241	30.8587	35.083	0.783845	0.1238	0.442542	NAD(P)H-dependent glycerol-3-phosphate dehydrogenase	NAD+ dependent glycerol-3-phosphate dehydrogenase	ko00564 Glycerophospholipid metabolism	[C] Energy production and conversion
478	sll1647	-	516	311	244	143	164	28.2538	31.8531	24.3989	25.1456	0.824272	0.396933	0.773799	hypothetical protein	probable phosphinothricin N-acetyltransferase	ko00440 Phosphonate and phosphinate metabolism	[M] Cell wall/membrane/envelope biogenesis
479	slr1756	+	1419	19771	13688	9670	10731	653.15	649.784	599.967	598.309	0.919675	0.563781	0.881598	glutamate--ammonia ligase	glutamate--ammonia ligase	ko00250 Alanine, aspartate and glutamate metabolism^ko00330 Arginine and proline metabolism^ko00630 Glyoxylate and dicarboxylate metabolism^ko00910 Nitrogen metabolism^ko02020 Two-component system^ko04724 Glutamatergic synapse^ko04727 GABAergic synapse	[E] Amino acid transport and metabolism
480	slr1759	+	4386	343	262	165	190	3.666	4.02387	3.31206	3.4273	0.876396	0.656751	0.924204	hybrid sensory kinase	two-component hybrid sensor and regulator	ko02020 Two-component system	[T] Signal transduction mechanisms
481	slr1760	+	945	212	124	95	87	10.5165	8.83896	8.85065	7.28375	0.833584	0.455028	0.80816	regulatory components of sensory transduction system	two-component response regulator	ko02020 Two-component system^ko04112 Cell cycle - Caulobacter	[T] Signal transduction mechanisms
482	slr1761	+	603	3137	2224	1809	1868	243.873	248.444	264.122	245.091	1.03432	0.0845851	0.359333	FKBP-type peptidylprolyl isomerase	FKBP-type peptidyl-prolyl cis-trans isomerase, periplasmic protein		[O] Posttranslational modification, protein turnover, chaperones
483	sll1643	-	564	770	535	313	390	63.9997	63.8978	48.8594	54.7083	0.809771	0.130105	0.458834	hypothetical protein	hypothetical protein	ko00670 One carbon pool by folate	[H] Coenzyme transport and metabolism
484	slr1762	+	663	343	241	150	177	24.252	24.4858	19.9187	21.1216	0.842064	0.444365	0.804397	hypothetical protein	hypothetical protein	ko00630 Glyoxylate and dicarboxylate metabolism	[R] General function prediction only
485	slr1763	+	1200	1548	1053	570	717	60.4723	59.1096	41.8193	47.2722	0.745025	0.00152153	0.0201473	hypothetical protein	probable methyltransferase		[R] General function prediction only
486	sll1642	-	489	21	20	18	16	2.01315	2.75507	3.24076	2.58868	1.22256	0.573117	0.884886	hypothetical protein	hypothetical protein		[R] General function prediction only
487	slr1764	+	537	63	32	36	33	5.49962	4.01409	5.90217	4.86191	1.13143	0.639926	0.923691	cAMP binding protein	similar to tellurium resistance protein TerE		[T] Signal transduction mechanisms
488	sll1641	-	1401	1539	1013	703	736	51.4952	48.706	44.1774	41.563	0.855683	0.164623	0.519014	glutamate decarboxylase	glutamate decarboxylase	ko00250 Alanine, aspartate and glutamate metabolism^ko00410 beta-Alanine metabolism^ko00430 Taurine and hypotaurine metabolism^ko00650 Butanoate metabolism^ko04727 GABAergic synapse^ko04940 Type I diabetes mellitus	[E] Amino acid transport and metabolism
489	ssr2962	+	222	170	134	118	139	35.8974	40.6596	46.7964	49.537	1.25832	0.070729	0.325267	hypothetical protein	hypothetical protein		[S] Function unknown
490	slr1767	+	336	79	66	48	41	11.0218	13.2317	12.5772	9.65411	0.916622	0.97152	1	hypothetical protein	hypothetical protein		[S] Function unknown
491	sll1640	-	963	302	220	146	136	14.701	15.3889	13.3478	11.1733	0.814927	0.326929	0.719695	hypothetical protein	hypothetical protein		[R] General function prediction only
492	sll1639	-	723	820	670	442	493	53.167	62.4234	53.8229	53.9481	0.932352	0.962046	1	urease accessory protein D	urease accessory protein D		[O] Posttranslational modification, protein turnover, chaperones
493	sll1638	-	447	4845	3485	2855	3141	508.104	525.178	562.318	555.94	1.08224	0.00168732	0.0220502	hypothetical protein	hypothetical protein		[S] Function unknown
494	slr1768	+	894	1455	999	623	756	76.2943	75.273	61.3527	66.904	0.846203	0.157827	0.505767	hypothetical protein	unknown protein		[O] Posttranslational modification, protein turnover, chaperones
495	sll1636	-	570	253	225	114	149	20.8071	26.59	17.6081	20.6814	0.807843	0.405783	0.783122	ferripyochelin binding protein	ferripyochelin binding protein		[R] General function prediction only
496	slr1770	+	333	1614	1084	969	1022	227.209	219.279	256.19	242.814	1.11762	0.00960001	0.0833823	hypothetical protein	hypothetical protein		[S] Function unknown
497	slr1771	+	1605	904	667	465	503	26.4034	27.9938	25.5071	24.7948	0.924715	0.897429	1	hypothetical protein	unknown protein		[R] General function prediction only
498	sll1635	-	645	440	292	202	212	31.9786	30.4954	27.5724	26.0042	0.857583	0.440277	0.804342	FAD-dependent thymidylate synthase	Thy1 protein homolog	ko00240 Pyrimidine metabolism^ko00670 One carbon pool by folate	[F] Nucleotide transport and metabolism
499	sml0005	-	135	11948	8699	5794	6762	4148.85	4340.57	3778.57	3962.86	0.911892	0.531828	0.862378	photosystem II reaction center protein K	photosystem II PsbK protein	ko00195 Photosynthesis	[C] Energy production and conversion
500	sll1752	-	720	2001	1298	993	981	130.281	121.438	121.423	107.796	0.910616	0.644383	0.924204	hypothetical protein	hypothetical protein		[I] Lipid transport and metabolism
501	ssr3122	+	255	1409	1052	605	609	259.022	277.899	208.881	188.949	0.740946	0.00143241	0.019332	hypothetical protein	hypothetical protein		[T] Signal transduction mechanisms
502	slr1846	+	321	1044	692	486	602	152.462	145.215	133.295	148.374	0.946224	0.930397	1	hypothetical protein	hypothetical protein YCF64		[O] Posttranslational modification, protein turnover, chaperones
503	slr1847	+	342	993	620	469	427	136.11	122.117	120.734	98.7801	0.850082	0.378965	0.765431	hypothetical protein	hypothetical protein		[S] Function unknown
504	slr1848	+	1302	1835	1306	962	1076	66.0681	67.5683	65.05	65.3836	0.976033	0.525304	0.858943	histidinol dehydrogenase	histidinol dehydrogenase	ko00340 Histidine metabolism	[E] Amino acid transport and metabolism
505	slr1849	+	1554	203	158	122	180	6.12367	6.84884	6.91181	9.16408	1.23923	0.0610341	0.297638	mercuric reductase	probable mercuric reductase		[C] Energy production and conversion
506	sll1751	-	333	142	120	95	105	19.9899	24.2744	25.1167	24.9467	1.13101	0.284706	0.680976	hypothetical protein	hypothetical protein		[S] Function unknown
507	sll1750	-	1707	3256	2280	1572	1687	89.4164	89.973	81.0778	78.1896	0.88783	0.288298	0.685049	urease subunit alpha	urease alpha subunit	ko00230 Purine metabolism^ko00330 Arginine and proline metabolism^ko00791 Atrazine degradation^ko05120 Epithelial cell signaling in Helicobacter pylori infection	[E] Amino acid transport and metabolism
508	sll1749	-	468	612	444	319	366	61.3016	63.907	60.0106	61.8732	0.973446	0.694481	0.940411	hypothetical protein	hypothetical protein		[S] Function unknown
509	sll1749a	-	252	880	526	323	417	163.7	140.604	112.846	130.919	0.801058	0.12239	0.441839	hypothetical protein			[S] Function unknown
510	slr1851	+	486	3873	2179	2470	2131	373.575	302.017	447.449	346.908	1.17579	0.291173	0.687717	hypothetical protein	hypothetical protein		[S] Function unknown
511	ssr3129	+	183	778	401	539	500	199.294	147.606	259.311	216.166	1.37064	0.0544875	0.279119	hypothetical protein	unknown protein
512	sll1946	-	2475	1055	734	536	595	19.9822	19.9771	19.0666	19.0199	0.953133	0.857595	0.990266	hypothetical protein	hypothetical protein		[M] Cell wall/membrane/envelope biogenesis
513	slr2032	+	744	7957	5559	3758	4496	501.352	503.309	444.7	478.102	0.918521	0.649344	0.924204	hypothetical protein	hypothetical protein YCF23		[S] Function unknown
514	sll1945	-	1920	11955	8820	5841	6840	291.887	309.441	267.836	281.853	0.914124	0.591894	0.89543	1-deoxy-D-xylulose-5-phosphate synthase	1-deoxyxylulose-5-phosphate synthase	ko00900 Terpenoid backbone biosynthesis	[H] Coenzyme transport and metabolism
515	slr2033	+	345	4600	3422	2180	2526	625.036	668.147	556.315	579.271	0.878132	0.203268	0.575544	rubredoxin	membrane-associated rubredoxin, essential for photosystem I assembly		[C] Energy production and conversion
516	slr2034	+	1026	5725	4171	3055	3464	261.574	273.844	262.148	267.115	0.988504	0.213238	0.592908	hypothetical protein	putative homolog of plant HCF136, which is essential for stability or assembly of photosystem II		[R] General function prediction only
517	ssr3451	+	243	7672	5046	3836	4582	1480.02	1398.79	1389.81	1491.82	1.00098	0.137964	0.474623	cytochrome B559 subunit alpha	cytochrome b559 alpha subunit	ko00195 Photosynthesis	[C] Energy production and conversion
518	smr0006	+	132	760	531	464	559	269.902	270.977	309.476	335.047	1.19162	0.00566541	0.0564771	cytochrome B559 subunit beta	cytochrome b559 b subunit	ko00195 Photosynthesis	[C] Energy production and conversion
519	smr0007	+	117	769	452	348	438	308.111	260.234	261.864	296.18	0.981877	0.726062	0.954929	photosystem II reaction center L	photosystem II PsbL protein
520	smr0008	+	117	2130	1687	1520	1793	853.415	971.271	1143.78	1212.44	1.2913	4.97871e-09	2.64701e-07	photosystem II reaction center protein J	photosystem II PsbJ protein		[C] Energy production and conversion
521	slr2035	+	1125	765	597	303	376	31.8769	35.7464	23.7123	26.4425	0.741679	0.0180746	0.131772	gamma-glutamyl kinase	glutamate 5-kinase	ko00330 Arginine and proline metabolism	[E] Amino acid transport and metabolism
522	ssr3452	+	171	61	47	40	65	16.7225	18.5145	20.5943	30.0736	1.43792	0.100769	0.395025	transposase	putative transposase [ISY352a(partial copy): 572672 - 572905]
523	slr2036	+	1014	18	8	18	22	0.832149	0.531451	1.56285	1.71653	2.40495	0.0653171	0.310987	transposase	putative transposase [ISY203a: 573408 - 574580]		[L] Replication, recombination and repair
524	slr2037	+	900	22	19	5	4	1.1459	1.42207	0.489115	0.351629	0.327396	0.114112	0.42643	hypothetical protein	unknown protein		[S] Function unknown
525	slr2038	+	648	109	63	88	82	7.8853	6.54902	11.9561	10.0117	1.52191	0.0301687	0.188032	hypothetical protein	hypothetical protein		[S] Function unknown
526	sll1942	-	762	2301	1766	1055	1208	141.556	156.116	121.894	125.424	0.830839	0.0550576	0.279996	hypothetical protein	unknown protein		[S] Function unknown
527	sll1941	-	2832	1064	802	463	605	17.6123	19.0762	14.3936	16.9017	0.853002	0.292951	0.689697	DNA gyrase subunit A	DNA gyrase A subunit		[L] Replication, recombination and repair
528	slr2041	+	546	1048	719	458	509	89.9778	88.7048	73.8509	73.7552	0.82608	0.120886	0.440947	cell division response regulator DivK	probable two-component response regulator		[T] Signal transduction mechanisms
529	slr2042	+	825	321	180	176	170	18.2397	14.697	18.782	16.3028	1.06522	0.464317	0.813424	hypothetical protein	hypothetical protein		[S] Function unknown
530	sll1940	-	471	393	301	123	206	39.1145	43.0484	22.9915	34.603	0.70098	0.124128	0.442906	hypothetical protein	hypothetical protein		[S] Function unknown
531	sll1939	-	642	780	510	268	299	56.9542	53.5114	36.7522	36.8471	0.666264	0.000507291	0.0083881	hypothetical protein	unknown protein		[S] Function unknown
532	ssr3465	+	237	1524	990	728	760	301.442	281.383	270.437	253.707	0.899317	0.481757	0.823823	hypothetical protein	unknown protein
533	sll1938	-	609	980	818	561	590	75.4354	90.4789	81.1015	76.6483	0.950791	0.816503	0.981839	hypothetical protein	hypothetical protein
534	sll1937	-	414	1253	880	542	664	141.879	143.184	115.261	126.892	0.849475	0.20802	0.582091	ferric uptake regulation protein	ferric uptake regulation protein		[P] Inorganic ion transport and metabolism
535	slr2043	+	1014	110	55	52	25	5.08535	3.65372	4.5149	1.95061	0.739839	0.516129	0.852244	zinc uptake ABC transporter substrate-binding protein	zinc transport system substrate-binding protein	ko02010 ABC transporters	[P] Inorganic ion transport and metabolism
536	slr2044	+	867	88	72	41	30	4.75806	5.59403	4.1634	2.7376	0.666628	0.212995	0.592908	ABC transporter	zinc transport system ATP-binding protein	ko02010 ABC transporters	[P] Inorganic ion transport and metabolism
537	slr2045	+	843	107	69	57	51	5.95008	5.51357	5.95293	4.78641	0.936817	0.976868	1	hypothetical protein	zinc transport system permease protein	ko02010 ABC transporters	[P] Inorganic ion transport and metabolism
538	ssr3467	+	285	539	443	259	269	88.6565	104.706	80.0089	74.675	0.79997	0.165289	0.519713	hypothetical protein	unknown protein
539	slr2046	+	5895	4359	2892	2246	2531	34.6633	33.0465	33.5436	33.9685	0.997079	0.236767	0.623268	cadherin	unknown protein		[Q] Secondary metabolites biosynthesis, transport and catabolism
540	slr2047	+	984	618	528	288	394	29.4415	36.1451	25.768	31.6788	0.875892	0.736254	0.956604	phosphate starvation-inducible protein	PhoH like protein		[T] Signal transduction mechanisms
541	slr2048	+	1194	1206	832	489	557	47.3489	46.9386	36.0568	36.9078	0.773853	0.0147593	0.114835	hypothetical protein	periplasmic protein, function unknown		[R] General function prediction only
542	slr2049	+	576	1438	1060	738	800	117.032	123.964	112.802	109.884	0.924027	0.863622	0.991759	hypothetical protein	hypothetical protein YCF58		[S] Function unknown
543	slr2051	+	747	96613	66707	52586	57515	6062.92	6015.36	6197.73	6091.55	1.01747	0.0166034	0.124757	phycobilisome rod-core linker polypeptide; CpcG	phycobilisome rod-core linker polypeptide	ko00196 Photosynthesis - antenna proteins	[S] Function unknown
544	slr2052	+	894	12247	8667	7289	8145	642.183	653.044	717.817	720.81	1.11071	9.19117e-06	0.000255967	hypothetical protein	hypothetical protein		[S] Function unknown
545	sll1934	-	444	325	244	165	208	34.3137	37.0184	32.7178	37.0636	0.978262	0.712375	0.948478	hypothetical protein	hypothetical protein		[S] Function unknown
546	slr2053	+	849	1746	1289	1053	1211	96.4058	102.272	109.195	112.851	1.11762	0.00406273	0.0442737	hypothetical protein	putative hydrolase		[R] General function prediction only
547	sll1933	-	921	412	295	203	220	20.9703	21.5761	19.4053	18.8986	0.900285	0.75091	0.959907	DnaJ protein	DnaJ protein, heat shock protein 40, molecular chaperone		[O] Posttranslational modification, protein turnover, chaperones
548	sll1932	-	2313	6835	4690	3098	3578	138.525	136.587	117.92	122.386	0.873486	0.0998351	0.393178	molecular chaperone DnaK	DnaK protein	ko03018 RNA degradation^ko05152 Tuberculosis	[O] Posttranslational modification, protein turnover, chaperones
549	sll1931	-	1281	15471	11069	8484	9351	566.156	582.063	583.089	577.533	1.0108	0.0427103	0.235284	serine hydroxymethyltransferase	serine hydroxymethyltransferase	ko00260 Glycine, serine and threonine metabolism^ko00460 Cyanoamino acid metabolism^ko00630 Glyoxylate and dicarboxylate metabolism^ko00670 One carbon pool by folate^ko00680 Methane metabolism	[E] Amino acid transport and metabolism
550	sll1930	-	492	0	0	0	1	0	0	0	0.160806	NA	0.942556	1	transposase	putative transposase [ISY100k: 605515 - 606460]		[L] Replication, recombination and repair
551	sll1929	-	2127	575	424	259	291	12.6726	13.4279	10.7205	10.8241	0.825447	0.246841	0.640182	competence protein ComE	competence protein ComE		[R] General function prediction only
552	slr1906	+	582	230	134	96	94	18.5256	15.5093	14.5222	12.7783	0.802131	0.326324	0.719258	hypothetical protein	hypothetical protein		[R] General function prediction only
553	slr1907	+	537	497	337	252	229	43.3859	42.2734	41.3152	33.7387	0.876191	0.511209	0.845749	hypothetical protein	hypothetical protein		[S] Function unknown
554	slr1908	+	1773	32327	22723	16244	18595	854.719	863.312	806.617	829.765	0.952475	0.644268	0.924204	hypothetical protein	probable porin; major outer membrane protein		[M] Cell wall/membrane/envelope biogenesis
555	slr1909	+	639	830	557	358	435	60.8897	58.7172	49.3248	53.8587	0.862689	0.359537	0.750515	NarL subfamily protein	two-component response regulator NarL subfamily		[T] Signal transduction mechanisms
556	slr1910	+	1014	287	233	109	159	13.2682	15.4785	9.46393	12.4059	0.760777	0.198591	0.568848	N-acetylmuramoyl-L-alanine amidase	probable N-acetylmuramoyl-L-alanine amidase		[M] Cell wall/membrane/envelope biogenesis
557	slr1911	+	426	347	271	158	179	38.1844	42.852	32.6536	33.2438	0.813183	0.318284	0.711005	hypothetical protein	hypothetical protein		[S] Function unknown
558	sll1837	-	435	2217	1352	1077	1137	238.915	209.362	217.976	206.794	0.947563	0.986741	1	hypothetical protein	periplasmic protein, function unknown		[S] Function unknown
559	slr1912	+	354	1033	863	422	544	136.793	164.217	104.952	121.58	0.752575	0.0781668	0.342004	anti-sigma F factor antagonist	putative PP2C-type protein phosphatase		[T] Signal transduction mechanisms
560	slr1913	+	351	200	153	70	86	26.711	29.3627	17.558	19.3847	0.658824	0.0625714	0.302575	hypothetical protein	hypothetical protein		[S] Function unknown
561	slr1914	+	354	141	114	50	89	18.6716	21.6927	12.4351	19.8909	0.800857	0.56738	0.883682	hypothetical protein	hypothetical protein		[S] Function unknown
562	sll1835	-	795	2537	1806	964	1237	149.596	153.025	106.756	123.103	0.759563	0.000509167	0.0083881	hypothetical protein	periplasmic protein, function unknown		[M] Cell wall/membrane/envelope biogenesis
563	sll1834	-	402	1026	737	510	530	119.643	123.496	111.693	104.308	0.888386	0.503779	0.84019	hypothetical protein	hypothetical protein		[S] Function unknown
564	slr1915	+	312	2143	1517	1605	1782	321.984	327.523	452.901	451.877	1.39302	1.85583e-12	1.5505e-10	hypothetical protein	hypothetical protein		[S] Function unknown
565	slr1916	+	849	2248	1654	1242	1626	124.124	131.232	128.794	151.524	1.09776	0.0362248	0.211562	esterase	probable esterase	ko00130 Ubiquinone and other terpenoid-quinone biosynthesis	[R] General function prediction only
566	slr1917	+	906	3070	2178	1564	1718	158.846	161.935	151.982	150.025	0.941472	0.947648	1	hypothetical protein	hypothetical protein		[R] General function prediction only
567	slr1918	+	684	7788	5716	5278	6085	533.748	562.921	679.354	703.837	1.26127	1.34407e-13	1.24114e-11	hypothetical protein	hypothetical protein		[S] Function unknown
568	sll1833	-	1821	2752	1938	1212	1416	70.8443	71.6894	58.5971	61.5206	0.842732	0.0626018	0.302575	penicillin-binding protein	penicillin-binding protein	ko00550 Peptidoglycan biosynthesis	[M] Cell wall/membrane/envelope biogenesis
569	sll1832	-	456	1903	1374	927	960	195.632	202.971	178.977	166.561	0.866874	0.215653	0.59538	hypothetical protein	hypothetical protein		[S] Function unknown
570	sll1831	-	1380	1023	682	453	477	34.7507	33.2902	28.9003	27.3468	0.826667	0.118048	0.43466	glycolate oxidase subunit (Fe-S) protein	glycolate oxidase subunit, (Fe-S)protein	ko00630 Glyoxylate and dicarboxylate metabolism	[C] Energy production and conversion
571	sll1830	-	1074	2029	1527	715	915	88.5614	95.7736	58.6118	67.4038	0.683623	2.70475e-06	8.87007e-05	hypothetical protein	unknown protein		[S] Function unknown
572	slr1919	+	1698	1532	1239	944	1114	42.2949	49.1524	48.946	51.9057	1.10284	0.013451	0.108754	ABC1-like	hypothetical protein		[S] Function unknown
573	slr1920	+	1104	377	249	164	217	16.0081	15.1929	13.0785	15.551	0.917583	0.883774	0.998755	hypothetical protein	unknown protein
574	sll0998	-	1035	4830	3336	2240	2309	218.763	217.118	190.542	176.503	0.842075	0.0290839	0.183417	LysR family transcriptional regulator	LysR family transcriptional regulator		[K] Transcription
575	ssl1911	-	195	19170	14639	12685	13573	4608.44	5056.94	5727.16	5506.92	1.1623	6.92341e-05	0.00153761	hypothetical protein	glutamine synthetase inactivating factor IF7		[S] Function unknown
576	slr1019	+	942	185	117	125	113	9.20635	8.36654	11.6827	9.49063	1.20488	0.173898	0.532004	hypothetical protein	phenazine biosynthetic protein PhzF homolog		[R] General function prediction only
577	sll0997	-	1089	2615	1808	1288	1520	112.567	111.836	104.129	110.429	0.956128	0.730212	0.956444	hypothetical protein	hypothetical protein		[S] Function unknown
578	sll0996	-	1353	1572	1050	615	861	54.4655	52.276	40.0185	50.3469	0.846582	0.339202	0.72621	(dimethylallyl)adenosine tRNA methylthiotransferase	hypothetical protein		[J] Translation, ribosomal structure and biogenesis
579	slr1020	+	1149	13606	9679	6755	7799	555.107	567.442	517.593	537.015	0.939476	0.928399	1	sulfolipid biosynthesis protein SqdB	sulfolipid biosynthesis protein SqdB	ko00520 Amino sugar and nucleotide sugar metabolism^ko00561 Glycerolipid metabolism	[M] Cell wall/membrane/envelope biogenesis
580	ssr1698	+	288	116	88	43	56	18.8813	20.5826	13.145	15.3838	0.722906	0.299052	0.694586	hypothetical protein	hypothetical protein		[P] Inorganic ion transport and metabolism
581	sll0995	-	693	1563	1223	813	940	105.729	118.879	103.286	107.315	0.937642	0.903363	1	hypothetical protein	hypothetical protein		[S] Function unknown
582	sll0994	-	807	334	246	225	173	19.4017	20.534	24.5466	16.9606	1.03935	0.672347	0.930281	hypothetical protein	hypothetical protein		[S] Function unknown
583	sll0993	-	1095	507	370	234	261	21.705	22.7614	18.8142	18.8579	0.847203	0.383308	0.768587	potassium channel	potassium channel		[P] Inorganic ion transport and metabolism
584	slr1022	+	1287	4056	2649	2114	2395	147.736	138.648	144.614	147.229	1.01906	0.112987	0.422929	acetylornithine aminotransferase	N-acetylornithine aminotransferase	ko00330 Arginine and proline metabolism	[E] Amino acid transport and metabolism
585	slr1023	+	312	44	41	15	35	6.61096	8.85198	4.23272	8.87526	0.847703	0.912326	1	hypothetical protein	unknown protein		[S] Function unknown
586	slr1024	+	639	174	114	98	136	12.7648	12.0175	13.5023	16.8386	1.22429	0.12703	0.449797	hypothetical protein	fibrillin		[S] Function unknown
587	slr1025	+	336	24	21	20	19	3.34841	4.21009	5.24051	4.47385	1.28522	0.47646	0.820765	hypothetical protein	hypothetical protein
588	sll0992	-	828	1180	893	723	830	66.8064	72.6494	76.8761	79.3077	1.11995	0.0111943	0.0944251	esterase	putative esterase	ko00680 Methane metabolism	[R] General function prediction only
589	sll0990	-	1107	2876	1988	1527	1725	121.789	120.971	121.444	123.285	1.00811	0.190279	0.554574	formaldehyde dehydrogenase	glutathione-dependent formaldehyde dehydrogenase	ko00010 Glycolysis / Gluconeogenesis^ko00071 Fatty acid metabolism^ko00350 Tyrosine metabolism^ko00625 Chloroalkane and chloroalkene degradation^ko00626 Naphthalene degradation^ko00680 Methane metabolism^ko00830 Retinol metabolism^ko00980 Metabolism of xenobiotics by cytochrome P450^ko00982 Drug metabolism - cytochrome P450^ko05204 Chemical carcinogenesis	[C] Energy production and conversion
590	slr1028	+	11916	6952	4822	4794	4979	27.3493	27.2589	35.4202	33.0582	1.254	4.95494e-07	1.93188e-05	integrin subunit alpha	unknown protein		[S] Function unknown
591	slr1030	+	1071	2141	1472	807	998	93.7117	92.5826	66.3387	73.724	0.751836	0.000537296	0.00872857	Mg chelatase subunit ChlI	magnesium protoporphyrin IX chelatase subunit I	ko00860 Porphyrin and chlorophyll metabolism	[H] Coenzyme transport and metabolism
592	slr1031	+	1212	662	422	302	339	25.6048	23.4542	21.9375	22.1291	0.898237	0.626643	0.917423	tyrosyl-tRNA synthetase	tyrosyl tRNA synthetase	ko00970 Aminoacyl-tRNA biosynthesis	[J] Translation, ribosomal structure and biogenesis
593	slr1032	+	351	201	121	127	117	26.8445	23.2214	31.8552	26.3722	1.16301	0.246827	0.640182	hypothetical protein	unknown protein
594	slr1033	+	1695	309	219	192	199	8.54585	8.70333	9.97274	9.28861	1.11665	0.198769	0.568848	hypothetical protein	unknown protein		[S] Function unknown
595	ssr1720	+	234	8	8	2	1	1.60266	2.30295	0.752484	0.338105	0.279236	0.3258	0.719167	tyrosyl-tRNA synthetase	similar to tyrosyl tRNA synthetase	ko00970 Aminoacyl-tRNA biosynthesis
596	slr1034	+	387	952	704	570	585	115.317	122.539	129.672	119.595	1.04798	0.167169	0.523747	hypothetical protein	hypothetical protein YCF41		[L] Replication, recombination and repair
597	slr1035	+	525	271	202	147	145	24.1978	25.9181	24.6514	21.8512	0.927901	0.958438	1	hypothetical protein	hypothetical protein		[S] Function unknown
598	sll0986	-	384	6	2	2	5	0.732464	0.350841	0.458545	1.03016	1.37423	0.838073	0.98536	transposase	putative transposase [ISY120f(partial copy): 664387 - 664775]
599	sll0985	-	2112	234	163	92	103	5.19384	5.19882	3.8351	3.85843	0.740286	0.165288	0.519713	hypothetical protein	unknown protein		[M] Cell wall/membrane/envelope biogenesis
600	sll0984	-	444	33	20	20	25	3.48416	3.0343	3.96579	4.45476	1.2918	0.460989	0.810832	hypothetical protein	hypothetical protein		[R] General function prediction only
601	slr1037	+	393	77	59	30	62	9.18469	10.1128	6.72066	12.4815	0.995061	0.806388	0.978509	chemotaxis protein CheY	two-component response regulator CheY subfamily		[T] Signal transduction mechanisms
602	sll0983	-	627	238	174	116	140	17.7941	18.6936	16.2882	17.6656	0.930555	1	1	hypothetical protein	hypothetical protein		[S] Function unknown
603	sll0982	-	384	1385	1061	714	770	169.077	186.121	163.701	158.645	0.90751	0.6982	0.941638	hypothetical protein	unknown protein		[S] Function unknown
604	sll0981	-	495	627	523	437	476	59.3785	71.1717	77.7248	76.0798	1.17813	0.0087052	0.0769434	hypothetical protein	unknown protein
605	sll0980	-	1188	1490	1094	810	853	58.7945	62.0315	60.0277	56.8068	0.966965	0.648808	0.924204	hypothetical protein	unknown protein		[L] Replication, recombination and repair
606	slr1039	+	699	272	166	103	159	18.2414	15.9971	12.9731	17.9965	0.904524	0.845072	0.988782	hypothetical protein	hypothetical protein		[R] General function prediction only
607	slr1376	+	330	3681	2725	1715	1861	522.9	556.242	457.544	446.17	0.837438	0.030703	0.190348	hypothetical protein	hypothetical protein		[S] Function unknown
608	slr1377	+	654	1055	772	494	571	75.6208	79.5153	66.5016	69.0758	0.873926	0.41154	0.784162	leader peptidase I	leader peptidase I (signal peptidase I)	ko03060 Protein export	[U] Intracellular trafficking, secretion, and vesicular transport
609	slr1378	+	711	970	705	534	596	63.9541	66.7929	66.1233	66.3199	1.01297	0.330013	0.721697	hypothetical protein	hypothetical protein		[S] Function unknown
610	slr1379	+	1449	1093	720	604	601	35.3605	33.4715	36.6988	32.8151	1.00991	0.42082	0.791773	cytochrome oxidase d subunit I	quinol oxidase subunit I	ko00190 Oxidative phosphorylation^ko02020 Two-component system	[C] Energy production and conversion
611	slr1380	+	1008	614	365	283	319	28.5545	24.3918	24.7178	25.0379	0.939739	0.934219	1	cytochrome oxidase d subunit II	quinol oxidase subunit II	ko00190 Oxidative phosphorylation^ko02020 Two-component system	[C] Energy production and conversion
612	sll1300	-	633	383	271	167	244	28.3636	28.8388	23.2271	30.4968	0.93919	0.946482	1	tRNA (guanine-N(7)-)-methyltransferase	putative methyltransferase		[R] General function prediction only
613	sll1299	-	1239	599	405	238	282	22.6632	22.0189	16.9118	18.0072	0.781497	0.0902002	0.372362	acetate kinase	acetate kinase	ko00430 Taurine and hypotaurine metabolism^ko00620 Pyruvate metabolism^ko00640 Propanoate metabolism^ko00680 Methane metabolism^ko00720 Carbon fixation pathways in prokaryotes	[C] Energy production and conversion
614	sll1298	-	738	769	532	372	425	48.8468	48.5586	44.3782	45.5617	0.923356	0.869572	0.993424	dienelactone hydrolase	putative carboxymethylenebutenolidase	ko00361 Chlorocyclohexane and chlorobenzene degradation^ko00364 Fluorobenzoate degradation^ko00623 Toluene degradation	[Q] Secondary metabolites biosynthesis, transport and catabolism
615	ssr2315	+	213	482	299	221	321	106.08	94.559	91.3473	119.232	1.04954	0.439049	0.804342	hypothetical protein
616	slr1383	+	486	706	414	320	350	68.0981	57.3819	57.9691	56.977	0.916051	0.714388	0.949176	hypothetical protein	unknown protein		[S] Function unknown
617	ssr2317	+	270	307	185	110	119	53.3017	46.155	35.8684	34.8699	0.711247	0.0638283	0.306111	hypothetical protein	unknown protein
618	slr1384	+	1173	573	464	273	308	22.8993	26.6459	20.4903	20.774	0.83286	0.302445	0.696884	hypothetical protein	hypothetical protein		[S] Function unknown
619	slr1385	+	966	752	452	357	399	36.4928	31.519	32.5368	32.6786	0.958883	0.92002	1	hypothetical protein	unknown protein		[T] Signal transduction mechanisms
620	ssr2318	+	261	97	37	27	58	17.422	9.54932	9.10765	17.5815	0.989537	0.955683	1	hypothetical protein	unknown protein
621	sll1297	-	1014	99	55	46	53	4.57682	3.65372	3.99395	4.13528	0.987692	0.914253	1	phenoxybenzoate dioxygenase	probable dioxygenase, Rieske iron-sulfur component		[P] Inorganic ion transport and metabolism
622	ssl2559	-	294	40	25	18	31	6.37792	5.72801	5.39024	8.34222	1.13436	0.631776	0.919405	ferredoxin	ferredoxin		[C] Energy production and conversion
623	sll1296	-	2772	1374	961	750	858	23.2359	23.3529	23.8205	24.4885	1.03692	0.153569	0.498497	chemotaxis protein CheA	two-component hybrid sensor and regulator	ko02020 Two-component system	[T] Signal transduction mechanisms
624	sll1294	-	2859	2091	1456	1321	1540	34.2852	34.3051	40.6791	42.6161	1.21439	8.90669e-06	0.000252045	methyl-accepting chemotaxis-like-protein	methyl-accepting chemotaxis protein	ko02020 Two-component system	[N] Cell motility^[T] Signal transduction mechanisms
625	sll1293	-	465	370	319	162	191	37.3006	46.2114	30.6722	32.4973	0.756414	0.123784	0.442542	hypothetical protein	unknown protein	ko02020 Two-component system	[N] Cell motility^[T] Signal transduction mechanisms
626	sll1292	-	363	888	642	511	579	114.676	119.135	123.936	126.194	1.0698	0.107571	0.411245	chemotaxis protein CheY	two-component response regulator CheY subfamily	ko02020 Two-component system	[T] Signal transduction mechanisms
627	sll1291	-	1203	1982	1405	763	893	77.2333	78.6723	55.8396	58.7291	0.734859	0.00020549	0.00394024	PatA subfamily protein	two-component response regulator PatA subfamily	ko02020 Two-component system	[T] Signal transduction mechanisms
628	sll1290	-	1998	3299	2361	1441	1613	77.4022	79.5997	63.4968	63.8714	0.811252	0.00721265	0.0669555	ribonuclease II	probable ribonuclease II		[K] Transcription
629	sll1289	-	582	360	278	176	171	28.9965	32.1761	26.624	23.2456	0.815227	0.298918	0.694586	hypothetical protein	hypothetical protein		[O] Posttranslational modification, protein turnover, chaperones
630	slr1390	+	1995	7764	5445	4032	4538	182.435	183.851	177.935	179.965	0.977105	0.329245	0.721697	cell division protein FtsH	cell division protein FtsH		[O] Posttranslational modification, protein turnover, chaperones
631	slr1391	+	468	537	391	323	348	53.7892	56.2784	60.7631	58.8303	1.08654	0.1519	0.495727	hypothetical protein	unknown protein		[S] Function unknown
632	ssr2333	+	237	81	35	36	39	16.0215	9.94789	13.3733	13.0192	1.01629	0.908471	1	hypothetical protein	unknown protein		[P] Inorganic ion transport and metabolism
633	slr1392	+	1842	554	429	319	356	14.0989	15.6884	15.247	15.2907	1.02519	0.349133	0.736685	ferrous iron transport protein B	ferrous iron transport protein B		[P] Inorganic ion transport and metabolism
634	ssl2542	-	210	1154	716	601	645	257.604	229.67	251.964	243.001	1.01578	0.376093	0.764646	high light-inducible protein	high light-inducible polypeptide HliA, CAB/ELIP/HLIP superfamily		[S] Function unknown
635	slr1393	+	2922	2075	1395	1152	1195	33.2893	32.1592	34.7101	32.356	1.02472	0.174842	0.532183	sensory transduction histidine kinase	phytochrome-like protein, two-component sensor histidine kinase		[T] Signal transduction mechanisms
636	slr1394	+	453	2019	1534	855	1058	208.932	228.107	166.169	184.78	0.803017	0.0198653	0.141394	hypothetical protein	hypothetical protein		[S] Function unknown
637	sll1286	-	708	2015	1472	929	1095	133.416	140.051	115.522	122.363	0.869885	0.258005	0.652066	hypothetical protein	transcriptional regulator		[K] Transcription
638	slr1395	+	1074	437	276	236	218	19.0741	17.3107	19.346	16.059	0.973071	0.866273	0.992612	hypothetical protein	hypothetical protein		[S] Function unknown
639	slr1396	+	615	319	201	124	183	24.3154	22.0157	17.7513	23.542	0.891265	0.73836	0.956604	hypothetical protein	unknown protein
640	slr1397	+	621	4054	2840	1845	1941	306.026	308.062	261.57	247.287	0.828639	0.0120262	0.100237	hypothetical protein	unknown protein
641	slr1398	+	750	271	191	151	170	16.9385	17.1547	17.7255	17.9331	1.04592	0.457217	0.808242	hypothetical protein	unknown protein
642	sll1285	-	939	138	112	42	64	6.88938	8.03459	3.93792	5.3924	0.62519	0.0820139	0.35401	FO synthase subunit 1	hypothetical protein	ko00680 Methane metabolism	[C] Energy production and conversion
643	sll1284	-	612	516	382	223	255	39.5244	42.0458	32.0802	32.9652	0.797416	0.163519	0.516206	serine esterase	esterase		[R] General function prediction only
644	sll1283	-	1173	2305	1578	846	1109	92.1169	90.6192	63.4973	74.7999	0.756814	0.00109586	0.0157792	sporulation protein SpoIID	similar to stage II sporulation protein D		[D] Cell cycle control, cell division, chromosome partitioning
645	slr1699	+	846	704	507	348	430	39.0094	40.3691	36.2153	40.2129	0.962834	0.748057	0.959055	hypothetical protein	hypothetical protein		[S] Function unknown
646	sll1584	-	402	440	355	251	288	51.309	59.4858	54.9706	56.6805	1.00773	0.467129	0.814631	hypothetical protein	ferredoxin like protein		[C] Energy production and conversion
647	sll1583	-	1686	8167	5758	3837	4585	227.076	230.052	200.363	215.154	0.908973	0.488034	0.830495	DNA ligase	unknown protein		[S] Function unknown
648	sll1582	-	3354	279	213	145	197	3.89949	4.27787	3.80617	4.64698	1.03373	0.441084	0.804342	hypothetical protein	unknown protein		[L] Replication, recombination and repair
649	sll1581	-	1512	4005	2669	1921	2257	124.17	118.907	111.856	118.099	0.946017	0.901467	1	GumB protein	hypothetical protein		[M] Cell wall/membrane/envelope biogenesis
650	ssr2843	+	261	167	122	87	101	29.9946	31.4869	29.3469	30.616	0.9753	0.832478	0.98536	hypothetical protein	hypothetical protein		[S] Function unknown
651	slr1702	+	753	706	445	266	301	43.9518	39.8085	31.1007	31.6256	0.748879	0.023662	0.15966	hypothetical protein	hypothetical protein		[S] Function unknown
652	slr1703	+	1290	1423	990	673	712	51.7109	51.696	45.9313	43.6674	0.866468	0.25834	0.652066	seryl-tRNA synthetase	seryl-tRNA synthetase	ko00970 Aminoacyl-tRNA biosynthesis	[J] Translation, ribosomal structure and biogenesis
653	ssl3093	-	249	23176	14509	14257	15632	4363.21	3925.09	5040.94	4966.87	1.20746	1.63497e-05	0.000437694	phycocyanin associated linker protein	phycobilisome small rod linker polypeptide	ko00196 Photosynthesis - antenna proteins	[H] Coenzyme transport and metabolism
654	sll1580	-	873	130910	92966	80986	88887	7029.51	7173.33	8167.31	8055.48	1.14222	2.02055e-09	1.18168e-07	phycocyanin associated linker protein	phycobilisome rod linker polypeptide	ko00196 Photosynthesis - antenna proteins	[S] Function unknown
655	sll1579	-	819	104916	74858	64743	71430	6005.16	6156.95	6959.72	6900.24	1.1396	3.29451e-09	1.83499e-07	phycocyanin associated linker protein	phycobilisome rod linker polypeptide	ko00196 Photosynthesis - antenna proteins	[S] Function unknown
656	sll1578	-	486	277204	199747	180423	202587	26738.1	27685.7	32684.3	32979.4	1.20653	6.67086e-15	7.31501e-13	phycocyanin a subunit	phycocyanin alpha subunit	ko00196 Photosynthesis - antenna proteins	[S] Function unknown
657	sll1577	-	516	311556	219435	198558	228243	28304.3	28646.2	33878.2	34995.7	1.20936	4.32115e-15	4.89126e-13	phycocyanin subunit B	phycocyanin beta subunit	ko00196 Photosynthesis - antenna proteins	[C] Energy production and conversion
658	ssr2848	+	216	85	38	55	54	18.4473	11.8506	22.4178	19.7791	1.39273	0.175453	0.533042	hypothetical protein	unknown protein
659	slr1704	+	822	4114	3075	1994	2081	234.617	251.991	213.568	200.294	0.850505	0.0920848	0.376215	hypothetical protein	hypothetical protein		[S] Function unknown
660	sll1575	-	1248	538	392	287	332	20.2085	21.1584	20.2465	21.047	0.998227	0.536757	0.86557	serine/threonine protein kinase	a part of spkA: serine/threonine protein kinase, regulates cellular motility ( disrupted by frameshift mutation)		[T] Signal transduction mechanisms
661	sll1574	-	309	739	519	302	363	112.112	113.141	86.0462	92.9428	0.794613	0.0924187	0.376215	hypothetical protein	a part of spkA: serine/threonine protein kinase, regulates cellular motility ( disrupted by frameshift mutation)
662	sll1573	-	312	807	584	455	445	121.251	126.087	128.393	112.843	0.975327	0.684178	0.932338	hypothetical protein	hypothetical protein		[S] Function unknown
663	slr1705	+	864	3087	2039	1744	1804	167.49	158.97	177.712	165.192	1.05037	0.086163	0.36296	aspartoacylase	aspartoacylase	ko00250 Alanine, aspartate and glutamate metabolism^ko00340 Histidine metabolism	[E] Amino acid transport and metabolism
664	slr1706	+	1029	632	429	309	346	28.7918	28.0836	26.4379	26.6029	0.932578	0.944675	1	dihydroflavonol 4-reductase	dihydroflavonol 4-reductase		[R] General function prediction only
665	ssr2857	+	192	390	253	163	203	95.2204	88.7627	74.7428	83.6493	0.860906	0.506522	0.842143	hypothetical protein	mercuric transport protein periplasmic component precursor	ko04978 Mineral absorption	[P] Inorganic ion transport and metabolism
666	slr1708	+	1233	10796	7311	4998	5434	410.456	399.415	356.875	348.678	0.871191	0.0522537	0.27084	lysostaphin	probable peptidase		[M] Cell wall/membrane/envelope biogenesis
667	sll1572	-	1374	888	585	450	540	30.2965	28.6801	28.8343	31.0939	1.01613	0.368873	0.761846	DNA polymerase III subunit alpha	DNA polymerase III alpha subunit [Contains: Ssp dnaE intein]	ko00230 Purine metabolism^ko00240 Pyrimidine metabolism^ko03030 DNA replication^ko03430 Mismatch repair^ko03440 Homologous recombination	[L] Replication, recombination and repair
668	sll1571	-	939	3025	1926	1569	1811	151.017	138.166	147.109	152.588	1.03636	0.0821972	0.354337	hypothetical protein	hypothetical protein		[S] Function unknown
669	sll1570	-	729	1050	755	589	715	67.5194	69.7639	71.133	77.5972	1.08338	0.0549711	0.279962	hypothetical protein	unknown protein		[S] Function unknown
670	slr1710	+	2247	4819	3538	2395	2811	100.536	106.063	93.8395	98.975	0.933278	1	1	penicillin-binding protein 1B	penicillin-binding protein		[T] Signal transduction mechanisms
671	sll1568	-	606	877	643	545	565	67.8412	71.4742	79.1785	73.7638	1.09781	0.056773	0.283784	fibrillin	fibrillin		[S] Function unknown
672	sll1927	-	1950	2026	1606	976	1222	48.7048	55.4782	44.0655	49.5797	0.898854	0.707284	0.946512	ABC transporter	ABC transporter ATP-binding protein		[R] General function prediction only
673	sll1926	-	435	2565	1677	1114	1196	276.417	259.69	225.465	217.525	0.82631	0.0238345	0.160212	hypothetical protein	hypothetical protein		[S] Function unknown
674	slr2005	+	783	1388	1066	722	834	83.0987	91.7079	81.1818	84.2698	0.946484	0.818575	0.982305	hypothetical protein	periplasmic protein, function unknown		[R] General function prediction only
675	sll1925	-	714	2278	1572	1236	1426	149.562	148.308	152.406	158.012	1.04212	0.0723494	0.327109	hypothetical protein	hypothetical protein		[S] Function unknown
676	slr2006	+	342	240	177	103	123	32.8966	34.8625	26.5152	28.4542	0.811247	0.396317	0.773799	monovalent cation/H+ antiporter subunit C	hypothetical protein		[P] Inorganic ion transport and metabolism
677	slr2007	+	1461	973	704	507	538	31.2197	32.4589	30.5521	29.134	0.937301	1	1	monovalent cation/H+ antiporter subunit D	NADH dehydrogenase subunit 4		[P] Inorganic ion transport and metabolism
678	slr2008	+	348	617	392	317	362	83.1137	75.8784	80.1979	82.2994	1.02205	0.440233	0.804342	monovalent cation/H+ antiporter subunit C	hypothetical protein		[P] Inorganic ion transport and metabolism
679	slr2009	+	1485	1237	878	637	722	39.049	39.8271	37.7656	38.4661	0.966473	0.680854	0.931358	monovalent cation/H+ antiporter subunit D	NADH dehydrogenase subunit 4		[P] Inorganic ion transport and metabolism
680	slr2010	+	390	234	186	114	145	28.1266	32.1262	25.735	29.4151	0.915311	0.959594	1	hypothetical protein	hypothetical protein		[S] Function unknown
681	ssr3409	+	291	118	99	57	72	19.0088	22.9168	17.2451	19.5752	0.87823	0.844258	0.988782	hypothetical protein	hypothetical protein		[S] Function unknown
682	ssr3410	+	294	74	59	22	45	11.7992	13.5181	6.58807	12.1097	0.738538	0.485593	0.827754	hypothetical protein	hypothetical protein		[S] Function unknown
683	slr2011	+	597	343	281	210	257	26.9331	31.7061	30.9691	34.0586	1.10894	0.139992	0.477216	hypothetical protein	hypothetical protein		[P] Inorganic ion transport and metabolism
684	slr2012	+	645	630	468	289	413	45.7875	48.8762	39.4477	50.6591	0.951862	0.830152	0.984942	monovalent cation/H+ antiporter subunit B	hypothetical protein		[P] Inorganic ion transport and metabolism
685	slr2013	+	1305	975	603	401	496	35.0236	31.1256	27.0531	30.0704	0.863555	0.30888	0.704263	hypothetical protein	hypothetical protein		[R] General function prediction only
686	sll1924	-	723	258	158	107	114	16.7282	14.7207	13.0295	12.4748	0.810977	0.342753	0.729364	hypothetical protein	cAMP receptor protein sycrp1 homolog
687	slr2015	+	1140	255	194	117	135	10.4858	11.4633	9.03575	9.36907	0.838524	0.505708	0.842143	hypothetical protein	type 4 pilin-like protein, essential for motility		[S] Function unknown
688	slr2016	+	474	51	35	23	35	5.04381	4.97394	4.27201	5.84194	1.0096	0.838865	0.98536	hypothetical protein	type 4 pilin-like protein, essential for motility		[N] Cell motility^[U] Intracellular trafficking, secretion, and vesicular transport
689	slr2017	+	1080	159	88	52	61	6.90144	5.48871	4.23899	4.46862	0.702785	0.169613	0.5287	hypothetical protein	type 4 pilin-like protein, essential for motility		[S] Function unknown
690	slr2018	+	2397	610	483	314	373	11.9297	13.5734	11.5331	12.3114	0.934964	0.948679	1	hypothetical protein	unknown protein		[S] Function unknown
691	slr2019	+	1779	1575	1084	712	836	41.5022	41.0454	35.236	37.179	0.877252	0.336751	0.724756	ABC transporter	ATP-binding protein of ABC transporter		[V] Defense mechanisms
692	sll1921	-	753	1534	1175	824	883	95.4986	105.112	96.3419	92.7755	0.942707	0.889071	1	hypothetical protein	hypothetical protein		[S] Function unknown
693	sll1920	-	2235	3067	1828	1688	1765	64.3284	55.0947	66.4933	62.4791	1.07996	0.168388	0.526625	cation-transporting ATPase E1-E2 ATPase	copper-transporting P-type ATPase PacS		[P] Inorganic ion transport and metabolism
694	slr2023	+	879	812	620	317	465	43.3046	47.5132	31.7507	41.8535	0.810461	0.309538	0.705179	ACP S-malonyltransferase	malonyl coenzyme A-acyl carrier protein transacylase	ko00061 Fatty acid biosynthesis	[I] Lipid transport and metabolism
695	slr2024	+	540	1907	1491	960	1194	165.548	185.992	156.517	174.936	0.942857	0.822809	0.982859	chemotaxis protein CheY	two-component response regulator CheY subfamily		[T] Signal transduction mechanisms
696	slr2025	+	459	3660	2781	1771	2085	373.796	408.131	339.695	359.386	0.894048	0.422774	0.794221	hypothetical protein	hypothetical protein		[S] Function unknown
697	sll1917	-	1236	77	47	42	49	2.92038	2.56148	2.99167	3.1365	1.1179	0.560462	0.8798	coproporphyrinogen III oxidase	coproporphyrinogen III oxidase, anaerobic (oxygen-independent)	ko00860 Porphyrin and chlorophyll metabolism	[H] Coenzyme transport and metabolism
698	sll1916	-	600	103	87	69	54	8.04734	9.7674	10.1247	7.12049	0.968028	0.904392	1	nicotinic acid mononucleotide adenylyltransferase	hypothetical protein	ko00760 Nicotinate and nicotinamide metabolism	[H] Coenzyme transport and metabolism
699	sll1915	-	549	1483	1069	627	787	126.63	131.165	100.549	113.415	0.82998	0.101041	0.395266	hypothetical protein	hypothetical protein		[S] Function unknown
700	slr2026	+	867	464	376	290	252	25.088	29.2132	29.4484	22.9958	0.965803	0.855998	0.990266	dihydropteroate pyrophosphorylase	dihydropteroate synthase	ko00790 Folate biosynthesis	[H] Coenzyme transport and metabolism
701	slr2027	+	1392	306	275	184	242	10.305	13.3077	11.6376	13.7545	1.07535	0.265148	0.660329	hypothetical protein	unknown protein		[M] Cell wall/membrane/envelope biogenesis
702	sll1913	-	1797	152	95	61	90	3.96517	3.56112	2.98858	3.96243	0.923564	0.962643	1	hypothetical protein	hypothetical protein		[R] General function prediction only
703	sll1912	-	372	41	36	7	18	5.16663	6.51884	1.65668	3.82822	0.469378	0.132734	0.464834	hypothetical protein	hypothetical protein		[R] General function prediction only
704	ssl3615	-	282	129	100	87	95	21.4441	23.887	27.1615	26.6528	1.18714	0.221439	0.600527	hypothetical protein	unknown protein
705	sll1911	-	384	281	249	129	184	34.3038	43.6797	29.5761	37.91	0.865392	0.749961	0.959907	hypothetical protein	hypothetical protein		[S] Function unknown
706	sll1910	-	2343	3842	2662	1953	2127	76.8691	76.5327	73.386	71.8229	0.946592	0.888898	1	protein conferring resistance to acetazolamide; Zam	protein conferring resistance to acetazolamide Zam	ko03018 RNA degradation	[K] Transcription
707	slr2030	+	1353	1013	739	457	491	35.0977	36.7924	29.7373	28.7112	0.813026	0.0900968	0.372362	hypothetical protein	hypothetical protein		[C] Energy production and conversion
708	slr2031	+	1356	304	216	121	153	10.5095	10.7301	7.85613	8.92687	0.790175	0.259587	0.653402	sigma factor SibG regulation protein RsbU	putative PP2C-type protein phosphatase, gene required to recover from the nitrogen or sulfate starvation induced stationary phase		[T] Signal transduction mechanisms
709	slr1133	+	1383	1608	1024	813	896	54.5043	49.8757	51.7549	51.257	0.986894	0.529487	0.859866	argininosuccinate lyase	L-argininosuccinate lyase	ko00250 Alanine, aspartate and glutamate metabolism^ko00330 Arginine and proline metabolism	[E] Amino acid transport and metabolism
710	slr1134	+	444	116	82	55	75	12.2473	12.4406	10.9059	13.3643	0.98308	0.829185	0.984942	hypothetical protein	mutator MutT homolog	ko00230 Purine metabolism	[F] Nucleotide transport and metabolism
711	slr1135	+	2145	75	78	28	36	1.63908	2.44951	1.14925	1.32783	0.605852	0.15559	0.501805	hypothetical protein	unknown protein		[S] Function unknown
712	sll1084	-	2595	2046	1349	889	1089	36.9602	35.0175	30.1611	33.2015	0.880308	0.304547	0.699381	hypothetical protein	hypothetical protein		[C] Energy production and conversion
713	slr1136	+	996	1525	1058	785	831	71.7756	71.5546	69.3895	66.0099	0.944667	0.955836	1	cytochrome C oxidase subunit II	cytochrome c oxidase subunit II	ko00190 Oxidative phosphorylation^ko00910 Nitrogen metabolism	[C] Energy production and conversion
714	slr1137	+	1653	2905	1741	1467	1532	82.3834	70.9475	78.1341	73.3252	0.987794	0.679724	0.931358	cytochrome C oxidase subunit I	cytochrome c oxidase subunit I	ko00190 Oxidative phosphorylation^ko00910 Nitrogen metabolism	[C] Energy production and conversion
715	slr1138	+	699	601	373	297	357	40.3055	35.9454	37.4078	40.4072	1.02051	0.457184	0.808242	cytochrome C oxidase subunit III	cytochrome c oxidase subunit III	ko00190 Oxidative phosphorylation^ko00910 Nitrogen metabolism	[C] Energy production and conversion
716	slr1139	+	327	1029	795	580	587	147.514	163.769	156.158	142.023	0.957908	0.766788	0.962647	thioredoxin	thioredoxin		[O] Posttranslational modification, protein turnover, chaperones
717	slr1140	+	1134	937	612	410	549	38.7341	36.3538	31.8313	38.3025	0.934023	0.975587	1	3-amino-5-hydroxybenzoic acid synthase	DegT/DnrJ/EryC1/StrS family protein		[M] Cell wall/membrane/envelope biogenesis
718	sll1082	-	798	99	82	58	33	5.81566	6.92185	6.39894	3.27174	0.759229	0.51693	0.8528	nitrate transport protein NrtD	ABC transport system ATP-binding protein		[P] Inorganic ion transport and metabolism
719	sll1081	-	840	267	173	96	135	14.9004	13.8732	10.0618	12.7152	0.79159	0.296629	0.692991	ABC transporter membrane protein	ABC transport system permease protein		[P] Inorganic ion transport and metabolism
720	sll1080	-	1056	1509	988	504	649	66.9872	63.0237	42.0194	48.6237	0.697196	6.52073e-05	0.00146675	hypothetical protein	ABC transport system substrate-binding protein		[P] Inorganic ion transport and metabolism
721	sll1079	-	687	674	459	138	218	45.9907	45.0056	17.685	25.1054	0.470244	2.81658e-09	1.59409e-07	hydrogenase expression/formation protein HypB	putative hydrogenase expression/formation protein HypB		[O] Posttranslational modification, protein turnover, chaperones
722	sll1078	-	360	666	428	204	200	86.7238	80.0852	49.8897	43.9537	0.56258	3.01064e-06	9.69207e-05	hypothetical protein	putative hydrogenase expression/formation protein HypA		[O] Posttranslational modification, protein turnover, chaperones
723	sll1077	-	1170	4324	2842	997	1127	173.247	163.625	75.0227	76.2089	0.448929	4.83045e-42	2.42143e-39	agmatine ureohydrolase	agmatinase	ko00330 Arginine and proline metabolism	[E] Amino acid transport and metabolism
724	slr1142	+	507	997	608	387	431	92.1836	80.7805	67.2026	67.2569	0.777384	0.0244476	0.162783	hypothetical protein	hypothetical protein		[T] Signal transduction mechanisms
725	slr1143	+	1029	565	404	245	246	25.7395	26.447	20.9621	18.9142	0.76411	0.0603263	0.296063	hypothetical protein	hypothetical protein		[T] Signal transduction mechanisms
726	sll1076	-	2916	1177	814	705	845	18.9215	18.8039	21.2855	22.9264	1.17194	0.00218526	0.0266589	ATPase P	cation-transporting ATPase PacL		[P] Inorganic ion transport and metabolism
727	sll1074	-	2607	6565	4392	2976	3546	118.048	113.483	100.502	107.613	0.898862	0.318797	0.711615	leucyl-tRNA synthetase	leucyl-tRNA synthetase	ko00970 Aminoacyl-tRNA biosynthesis	[J] Translation, ribosomal structure and biogenesis
728	slr1145	+	1206	480	421	202	254	18.6578	23.515	14.7464	16.663	0.744779	0.124727	0.444305	glutamate permease	Monocomponent sodium-dependent glutamate permease GltS		[E] Amino acid transport and metabolism
729	slr1146	-	321	23902	16365	12300	12934	3490.57	3434.17	3373.52	3187.83	0.947523	0.892311	1	hypothetical protein			[S] Function unknown
730	slr1147	+	1302	1130	865	663	691	40.685	44.7524	44.8317	41.9889	1.01619	0.265108	0.660329	sensory transduction histidine kinase	two-component sensor histidine kinase		[T] Signal transduction mechanisms
731	slr1148	+	564	37	26	15	17	3.07531	3.10531	2.34151	2.38472	0.764684	0.666122	0.928455	hypothetical protein	unknown protein		[S] Function unknown
732	slr1149	+	1803	1180	844	489	666	30.6798	31.5325	23.8779	29.2244	0.853567	0.322268	0.715268	ABC transporter	ATP-binding protein of ABC transporter		[V] Defense mechanisms
733	slr1150	+	510	923	654	508	529	84.8395	86.3811	87.6954	82.0641	0.991466	0.525197	0.858943	hypothetical protein	unknown protein
734	sll1072	-	669	950	686	556	615	66.5678	69.0731	73.1698	72.7305	1.07564	0.086427	0.363636	hypothetical protein	hypothetical protein		[S] Function unknown
735	sll1071	-	825	1402	964	768	899	79.6637	78.7108	81.9578	86.2131	1.06186	0.0757379	0.337264	hypothetical protein	hypothetical protein		[S] Function unknown
736	sll1070	-	2010	48286	34641	23695	26340	1126.14	1160.93	1037.87	1036.78	0.907124	0.341927	0.728931	transketolase	transketolase	ko00030 Pentose phosphate pathway^ko00710 Carbon fixation in photosynthetic organisms^ko01051 Biosynthesis of ansamycins	[G] Carbohydrate transport and metabolism
737	sll1069	-	1248	8769	5775	3869	4569	329.384	311.708	272.94	289.65	0.87755	0.0952817	0.384428	3-oxoacyl-ACP synthase	3-oxoacyl-[acyl-carrier-protein] synthase II	ko00061 Fatty acid biosynthesis	[I] Lipid transport and metabolism
738	ssl2084	-	231	3694	2648	1659	2273	749.638	772.177	632.292	778.493	0.927041	0.972533	1	acyl carrier protein	acyl carrier protein		[I] Lipid transport and metabolism
739	sll1068	-	429	78	45	31	44	8.52322	7.06588	6.36191	8.11452	0.928625	0.985346	1	hypothetical protein	unknown protein		[S] Function unknown
740	ssl3451	-	243	206	142	63	139	39.74	39.3634	22.8253	45.256	0.860662	0.846828	0.989097	hypothetical protein	hypothetical protein
741	slr1890	+	528	2569	1782	1531	1541	228.085	227.345	255.284	230.907	1.06754	0.0758632	0.337394	bacterioferritin	bacterioferritin		[P] Inorganic ion transport and metabolism
742	sll1825	-	630	2027	1398	887	1074	150.827	149.478	123.956	134.875	0.861891	0.187449	0.549965	short chain dehydrogenase	hypothetical protein		[I] Lipid transport and metabolism^[Q] Secondary metabolites biosynthesis, transport and catabolism
743	sll1824	-	555	4466	3044	2296	2401	377.218	369.456	364.219	342.268	0.946179	0.933332	1	50S ribosomal protein L25	50S ribosomal protein L25	ko03010 Ribosome	[J] Translation, ribosomal structure and biogenesis
744	sll1823	-	1329	4571	3148	2419	2814	161.233	159.559	160.249	167.52	1.02175	0.0708509	0.325267	adenylosuccinate synthetase	adenylosuccinate synthetase	ko00230 Purine metabolism^ko00250 Alanine, aspartate and glutamate metabolism	[F] Nucleotide transport and metabolism
745	ssl3446	-	177	1226	764	1204	1327	324.701	290.758	598.875	593.151	1.93681	9.53339e-28	3.04115e-25	hypothetical protein	hypothetical protein
746	ssl3445	-	243	4157	2930	2408	2611	801.937	812.218	872.436	850.096	1.06714	0.00762833	0.0698898	50S ribosomal protein L31	50S ribosomal protein L31	ko03010 Ribosome	[J] Translation, ribosomal structure and biogenesis
747	sll1822	-	411	3072	2213	1694	1917	350.385	362.703	362.873	369.018	1.02637	0.0800492	0.348935	30S ribosomal protein S9	30S ribosomal protein S9	ko03010 Ribosome	[J] Translation, ribosomal structure and biogenesis
748	sll1821	-	453	3168	2263	1847	1875	327.834	336.51	358.965	327.469	1.03325	0.14671	0.48959	50S ribosomal protein L13	50S ribosomal protein L13	ko03010 Ribosome	[J] Translation, ribosomal structure and biogenesis
749	sll1820	-	825	7800	5631	3836	4368	443.208	459.772	409.362	418.886	0.917239	0.636717	0.923348	tRNA pseudouridine synthase A	tRNA pseudouridine synthase 1		[J] Translation, ribosomal structure and biogenesis
750	sll1819	-	348	5921	4078	2930	3305	797.595	789.367	741.262	751.38	0.940566	0.974412	1	50S ribosomal protein L17	50S ribosomal protein L17	ko03010 Ribosome	[J] Translation, ribosomal structure and biogenesis
751	sll1818	-	942	15331	9881	6914	8047	762.932	706.58	646.192	675.85	0.899647	0.30419	0.699381	DNA-directed RNA polymerase subunit alpha	RNA polymerase alpha subunit	ko00230 Purine metabolism^ko00240 Pyrimidine metabolism^ko03020 RNA polymerase	[K] Transcription
752	sll1817	-	390	8539	5788	3955	4590	1026.38	999.712	892.822	931.141	0.900236	0.308091	0.703835	30S ribosomal protein S11	30S ribosomal protein S11	ko03010 Ribosome	[J] Translation, ribosomal structure and biogenesis
753	sll1816	-	381	6384	4314	3035	3464	785.479	762.722	701.321	719.317	0.917606	0.587081	0.894451	30S ribosomal protein S13	30S ribosomal protein S13	ko03010 Ribosome	[J] Translation, ribosomal structure and biogenesis
754	sml0006	-	114	3052	1959	1336	1644	1255.01	1157.55	1031.77	1140.94	0.900587	0.462229	0.811675	50S ribosomal protein L36	50S ribosomal protein L36		[J] Translation, ribosomal structure and biogenesis
755	ssl3441	-	225	633	374	441	471	131.883	111.97	172.56	165.617	1.38681	6.45348e-05	0.00146099	translation initiation factor IF-1	initiation factor IF-1		[J] Translation, ribosomal structure and biogenesis
756	sll1815	-	561	3011	2230	1733	1961	251.602	267.765	271.969	276.555	1.05614	0.0192989	0.137922	adenylate kinase	adenylate kinase	ko00230 Purine metabolism	[F] Nucleotide transport and metabolism
757	sll1814	-	1326	23958	15992	14041	15087	846.981	812.401	932.261	900.175	1.10429	0.000145724	0.00290538	preprotein translocase subunit SecY	preprotein translocase SecY subunit	ko03060 Protein export^ko03070 Bacterial secretion system	[U] Intracellular trafficking, secretion, and vesicular transport
758	sll1813	-	441	7571	5365	3959	4735	804.787	819.487	790.369	849.472	1.00958	0.0681501	0.319277	50S ribosomal protein L15	50S ribosomal protein L15	ko03010 Ribosome	[J] Translation, ribosomal structure and biogenesis
759	sll1812	-	519	8559	6016	4945	5408	773.076	780.821	838.846	824.398	1.07037	0.00125351	0.0175943	30S ribosomal protein S5	30S ribosomal protein S5	ko03010 Ribosome	[J] Translation, ribosomal structure and biogenesis
760	sll1811	-	360	4646	3330	2480	2837	604.983	623.093	606.502	623.483	1.00155	0.149344	0.491792	50S ribosomal protein L18	50S ribosomal protein L18	ko03010 Ribosome	[J] Translation, ribosomal structure and biogenesis
761	sll1810	-	537	7905	5488	4352	4709	690.072	688.416	713.506	693.78	1.02089	0.0467138	0.25064	50S ribosomal protein L6	50S ribosomal protein L6	ko03010 Ribosome	[J] Translation, ribosomal structure and biogenesis
762	sll1809	-	399	7549	5041	4211	4607	886.917	851.05	929.171	913.509	1.06025	0.00485748	0.050132	30S ribosomal protein S8	30S ribosomal protein S8	ko03010 Ribosome	[J] Translation, ribosomal structure and biogenesis
763	sll1808	-	600	10198	7023	6228	6862	796.765	788.465	913.862	904.83	1.14727	3.82562e-07	1.56094e-05	50S ribosomal protein L5	50S ribosomal protein L5	ko03010 Ribosome	[J] Translation, ribosomal structure and biogenesis
764	sll1807	-	345	6360	4242	3912	4134	864.181	828.252	998.304	948.023	1.15002	8.24513e-05	0.00177747	50S ribosomal protein L24	50S ribosomal protein L24	ko03010 Ribosome	[J] Translation, ribosomal structure and biogenesis
765	sll1806	-	366	4128	2637	2541	2778	528.719	485.333	611.233	600.508	1.19495	2.00395e-06	6.96226e-05	50S ribosomal protein L14	50S ribosomal protein L14	ko03010 Ribosome	[J] Translation, ribosomal structure and biogenesis
766	ssl3437	-	243	2395	1564	1550	1640	462.025	433.552	561.576	533.956	1.22327	4.30139e-06	0.000133572	30S ribosomal protein S17	30S ribosomal protein S17	ko03010 Ribosome	[J] Translation, ribosomal structure and biogenesis
767	ssl3436	-	219	1752	1211	1178	1085	375.022	372.487	473.57	391.97	1.1579	0.101585	0.395371	50S ribosomal protein L29	50S ribosomal protein L29	ko03010 Ribosome	[J] Translation, ribosomal structure and biogenesis
768	sll1805	-	417	4403	2729	2636	2611	494.97	440.838	556.535	495.38	1.12407	0.0914363	0.374825	50S ribosomal protein L16	50S ribosomal protein L16	ko03010 Ribosome	[J] Translation, ribosomal structure and biogenesis
769	sll1804	-	720	12413	8110	6214	6829	808.185	758.751	759.84	750.399	0.963816	0.604085	0.905869	30S ribosomal protein S3	30S ribosomal protein S3	ko03010 Ribosome	[J] Translation, ribosomal structure and biogenesis
770	sll1803	-	363	7589	4982	3391	3845	980.041	924.503	822.44	838.026	0.871844	0.0708305	0.325267	50S ribosomal protein L22	50S ribosomal protein L22	ko03010 Ribosome	[J] Translation, ribosomal structure and biogenesis
771	ssl3432	-	276	4348	2859	2222	2226	738.494	697.776	708.791	638.092	0.937765	0.910883	1	30S ribosomal protein S19	30S ribosomal protein S19	ko03010 Ribosome	[J] Translation, ribosomal structure and biogenesis
772	sll1802	-	828	18247	11819	8004	8813	1033.07	961.527	851.059	842.095	0.848872	0.0226928	0.15492	50S ribosomal protein L2	50S ribosomal protein L2	ko03010 Ribosome	[J] Translation, ribosomal structure and biogenesis
773	sll1801	-	303	6042	3850	2974	3041	934.77	855.912	864.135	794.038	0.926001	0.76541	0.962647	50S ribosomal protein L23	50S ribosomal protein L23	ko03010 Ribosome	[J] Translation, ribosomal structure and biogenesis
774	sll1800	-	630	18196	12631	8219	9316	1353.95	1350.54	1148.58	1169.92	0.857279	0.0143842	0.113589	50S ribosomal protein L4	50S ribosomal protein L4	ko03010 Ribosome	[J] Translation, ribosomal structure and biogenesis
775	sll1799	-	639	28291	18664	11989	13443	2075.46	1967.5	1651.83	1664.42	0.820253	9.55295e-05	0.00204398	50S ribosomal protein L3	50S ribosomal protein L3	ko03010 Ribosome	[J] Translation, ribosomal structure and biogenesis
776	slr1894	+	468	2621	1844	1323	1412	262.535	265.415	248.884	238.702	0.923545	0.767691	0.962647	hypothetical protein	probable DNA-binding stress protein		[P] Inorganic ion transport and metabolism
777	sll1797	-	417	196	159	106	108	22.0337	25.6846	22.3796	20.4906	0.898404	0.85133	0.989833	hypothetical protein	hypothetical protein YCF21		[S] Function unknown
778	slr1895	+	1212	1817	1498	928	994	70.2779	83.2569	67.4106	64.886	0.861672	0.4228	0.794221	hypothetical protein	hypothetical protein		[R] General function prediction only
779	slr1896	+	390	317	193	167	210	38.1032	33.3353	37.6994	42.6012	1.12405	0.203575	0.575544	hypothetical protein	hypothetical protein		[S] Function unknown
780	sll1796	-	360	279	198	210	223	36.3302	37.0488	51.357	49.0083	1.36777	0.00454531	0.047915	cytochrome C553	cytochrome c553	ko00195 Photosynthesis	[C] Energy production and conversion
781	slr1897	+	1299	1365	920	642	723	49.2595	47.7078	43.512	44.0349	0.902849	0.579915	0.889778	SrrA	periplasmic sugar-binding protein of ABC transporter		[G] Carbohydrate transport and metabolism
782	slr1898	+	891	823	495	350	389	43.3001	37.423	34.5839	34.5414	0.856325	0.278095	0.67559	acetylglutamate kinase	N-acetylglutamate kinase	ko00330 Arginine and proline metabolism	[E] Amino acid transport and metabolism
783	slr1899	+	651	1109	802	606	648	79.8578	82.9859	81.9549	78.752	0.986878	0.508804	0.843758	urease accessory protein F	urease accessory protein F		[O] Posttranslational modification, protein turnover, chaperones
784	slr1900	+	741	2196	1598	1084	1138	138.925	145.268	128.794	121.504	0.880732	0.302189	0.696884	hypothetical protein	hypothetical protein		[S] Function unknown
785	slr1901	+	978	539	345	196	208	25.8355	23.7625	17.6441	16.8264	0.695	0.00895278	0.0785383	ABC transporter	ATP-binding protein of ABC transporter		[R] General function prediction only
786	slr1902	+	423	290	176	117	151	32.1384	28.0274	24.3517	28.2426	0.874154	0.625439	0.917423	transposase	putative transposase [ISY120a: 851653 - 852454]
787	slr1903	+	414	87	40	35	34	9.85112	6.50835	7.44305	6.4975	0.85214	0.681152	0.931358	transposase	putative transposase [ISY120a: 851653 - 852454]
788	sll1792	-	426	481	315	508	562	52.93	49.8095	104.987	104.374	2.03779	3.06138e-16	3.83656e-14	transposase	putative transposase [ISY802a: 852462 - 853369]		[L] Replication, recombination and repair
789	sll1791	-	384	1134	848	920	971	138.436	148.756	210.931	200.058	1.43106	1.1122e-09	6.84685e-08	transposase	putative transposase [ISY802a: 852462 - 853369]		[L] Replication, recombination and repair
790	sll1789	-	3951	25755	17210	14730	15879	305.577	293.417	328.23	317.968	1.07881	0.000673308	0.0104541	DNA-directed RNA polymerase subunit beta'	RNA polymerase beta prime subunit	ko00230 Purine metabolism^ko00240 Pyrimidine metabolism^ko03020 RNA polymerase	[K] Transcription
791	sll1787	-	3306	26149	17907	13236	14016	370.782	364.864	352.482	335.42	0.935099	0.869434	0.993424	DNA-directed RNA polymerase subunit beta	RNA polymerase beta subunit	ko00230 Purine metabolism^ko00240 Pyrimidine metabolism^ko03020 RNA polymerase	[K] Transcription
792	sll1786	-	783	9083	6036	4278	5075	543.794	519.276	481.019	512.793	0.934851	0.898482	1	hypothetical protein	putative deoxyribonuclease, tatD homolog		[L] Replication, recombination and repair
793	ssl2233	-	291	11962	7730	5670	6191	1926.98	1789.36	1715.43	1683.2	0.91451	0.509525	0.844156	30S ribosomal protein S20	30S ribosomal protein S20	ko03010 Ribosome	[J] Translation, ribosomal structure and biogenesis
794	sll1124	-	4113	3153	2286	1472	1768	35.9362	37.4394	31.5088	34.0088	0.892908	0.404413	0.781004	sensory transduction histidine kinase	two-component sensor histidine kinase, phytochrome-like protein		[T] Signal transduction mechanisms
795	sll1123	-	768	587	482	347	373	35.8297	42.2763	39.7788	38.4251	1.00125	0.447293	0.805304	hypothetical protein	hypothetical protein
796	sll1121	-	2310	968	646	621	712	19.644	18.8379	23.6681	24.3857	1.24874	0.000313238	0.00552338	hypothetical protein	hypothetical protein	ko03420 Nucleotide excision repair^ko03430 Mismatch repair	[L] Replication, recombination and repair
797	sll1120	-	3600	1741	1178	1029	1058	22.6706	22.0421	25.1649	23.2515	1.08283	0.0313806	0.192172	chromosome segregation protein SMC1	chromosome segregation protein SMC1		[D] Cell cycle control, cell division, chromosome partitioning
798	sll1119	-	1083	2705	2007	1172	1233	117.086	124.833	95.2757	90.0746	0.766166	0.000473185	0.00798273	hypothetical protein	hypothetical protein		[R] General function prediction only
799	slr1194	+	666	2858	2106	1376	1567	201.166	213.008	181.898	186.15	0.888631	0.364299	0.755377	hypothetical protein	hypothetical protein		[P] Inorganic ion transport and metabolism
800	slr1195	+	462	301	216	159	181	30.5415	31.4936	30.2997	30.9959	0.988078	0.707794	0.946512	hypothetical protein	hypothetical protein		[S] Function unknown
801	slr1196	+	1287	977	672	393	507	35.5863	35.1724	26.8842	31.1671	0.820413	0.127187	0.449898	hypothetical protein	periplasmic protein, function unknown		[S] Function unknown
802	slr1197	+	1194	393	266	201	230	15.4296	15.0068	14.8209	15.2402	0.98767	0.699266	0.941928	hypothetical protein	SMF protein		[L] Replication, recombination and repair
803	sll1118	-	324	332	191	130	164	48.0352	39.71	35.3249	40.0467	0.858983	0.503746	0.84019	hypothetical protein	hypothetical protein		[S] Function unknown
804	ssr2009	+	270	74	53	53	43	12.848	13.2228	17.282	12.6	1.14619	0.488262	0.830495	hypothetical protein	hypothetical protein		[S] Function unknown
805	slr1198	+	633	14496	10176	7790	8616	1073.52	1082.89	1083.47	1076.89	1.00183	0.0824952	0.355185	rehydrin	antioxidant protein		[O] Posttranslational modification, protein turnover, chaperones
806	slr1199	+	1689	413	336	172	219	11.4627	13.4005	8.96565	10.2585	0.773196	0.149402	0.491792	DNA mismatch repair protein	DNA mismatch repair protein MutL	ko03430 Mismatch repair	[L] Replication, recombination and repair
807	slr1200	+	1164	4049	2727	1583	1842	163.065	157.813	119.732	125.2	0.763318	4.90134e-05	0.001178	high-affinity branched-chain amino acid transport protein	urea transport system permease protein	ko02010 ABC transporters	[E] Amino acid transport and metabolism
808	slr1201	+	1230	2072	1402	1029	1045	78.968	76.781	73.6535	67.2169	0.904471	0.503498	0.84019	hypothetical protein	urea transport system permease protein	ko02010 ABC transporters	[E] Amino acid transport and metabolism
809	slr1202	+	894	811	553	401	457	42.5255	41.6676	39.4903	40.4433	0.949406	0.915212	1	lactose ABC transporter permease	permease protein of sugar ABC transporter		[G] Carbohydrate transport and metabolism
810	slr1203	+	435	345	261	148	192	37.1789	40.4168	29.9541	34.9204	0.836057	0.441203	0.804342	hypothetical protein	hypothetical protein		[S] Function unknown
811	slr1204	+	1356	1763	1214	1031	1138	60.948	60.3073	66.9394	66.3973	1.09964	0.0132215	0.107394	serine protease HtrA	protease		[O] Posttranslational modification, protein turnover, chaperones
812	slr1205	+	492	1385	1100	657	837	131.963	150.605	117.566	134.595	0.892393	0.673369	0.930281	ferredoxin component	similar to chlorobenzene dioxygenase, ferredoxin component		[P] Inorganic ion transport and metabolism
813	slr1206	+	633	430	287	161	238	31.8443	30.5414	22.3926	29.7468	0.83576	0.395369	0.773799	hypothetical protein	hypothetical protein		[S] Function unknown
814	slr1207	+	1542	1319	1004	604	638	40.0984	43.8592	34.4854	32.7344	0.80064	0.0376505	0.216938	hypothetical protein	hypothetical protein		[V] Defense mechanisms
815	ssr2016	+	195	344	225	180	222	82.6971	77.7247	81.2683	90.0712	1.06806	0.332828	0.724756	hypothetical protein	hypothetical protein		[S] Function unknown
816	slr1208	+	1971	2440	1597	1233	1437	58.0323	54.5795	55.0756	57.6816	1.00129	0.289675	0.68634	short chain dehydrogenase	probable oxidoreductase		[S] Function unknown
817	slr1209	+	327	160	108	112	117	22.9371	22.2478	30.1546	28.3078	1.29385	0.0770343	0.340445	hypothetical protein	hypothetical protein		[S] Function unknown
818	slr1210	+	387	29	22	15	28	3.5128	3.82933	3.41243	5.7242	1.24441	0.482991	0.825129	hypothetical protein	unknown protein		[S] Function unknown
819	slr1211	+	3276	226	139	134	165	3.23393	2.85813	3.60117	3.98481	1.24522	0.0762502	0.338686	cobaltochelatase	cobalt-chelatase subunit CobN	ko00860 Porphyrin and chlorophyll metabolism	[H] Coenzyme transport and metabolism
820	slr1212	+	2532	235	196	166	161	4.35082	5.21439	5.77202	5.03071	1.12938	0.185827	0.547697	ethylene response sensor protein	similar to two-component sensor histidine kinase		[T] Signal transduction mechanisms
821	slr1213	+	723	63	38	33	33	4.08478	3.54043	4.01845	3.61113	1.00057	0.9043	1	AraC family transcriptional regulator	two-component response regulator AraC subfamily		[T] Signal transduction mechanisms
822	slr1214	+	1116	860	650	1182	1422	36.1244	39.2338	93.2473	100.81	2.57513	6.84932e-51	6.00857e-48	PatA subfamily protein	two-component response regulator PatA subfamily	ko02020 Two-component system
823	slr1215	+	666	367	331	314	369	25.832	33.4784	41.5086	43.8349	1.43893	3.4725e-05	0.000864184	hypothetical protein	hypothetical protein		[S] Function unknown
824	sll1112	-	456	3785	2796	2187	2554	389.106	413.032	422.248	443.122	1.07883	0.00302251	0.03466	3-dehydroquinate dehydratase	3-dehydroquinate dehydratase	ko00400 Phenylalanine, tyrosine and tryptophan biosynthesis	[E] Amino acid transport and metabolism
825	slr1216	+	1389	1123	722	592	662	37.9004	35.0143	37.5234	37.7071	1.03176	0.25569	0.649399	Mg2+ transporter	Mg2+ transport protein		[P] Inorganic ion transport and metabolism
826	sll1971	-	1212	587	405	275	323	22.704	22.5094	19.9762	21.0847	0.908159	0.768698	0.962647	hypothetical protein	probable hexosyltransferase		[M] Cell wall/membrane/envelope biogenesis
827	slr2070	+	852	2434	1905	1328	1478	133.921	150.614	137.228	137.247	0.964642	0.542018	0.86859	hypothetical protein	hypothetical protein		[S] Function unknown
828	slr2071	+	321	764	449	438	474	111.572	94.222	120.13	116.826	1.15143	0.0362365	0.211562	hypothetical protein	unknown protein
829	sll1969	-	606	71	55	43	57	5.49227	6.11366	6.24711	7.44166	1.17946	0.371452	0.763512	hypothetical protein	hypothetical protein	ko00561 Glycerolipid metabolism	[R] General function prediction only
830	sll1968	-	666	1100	670	535	605	77.4257	67.766	70.7233	71.8702	0.982105	0.659539	0.92425	PmgA protein	photomixotrophic growth related protein, PmgA		[T] Signal transduction mechanisms
831	sll1967	-	1389	1177	678	527	565	39.7229	32.8805	33.4035	32.1821	0.90334	0.628757	0.918529	hypothetical protein	probable RNA methyltransferase		[J] Translation, ribosomal structure and biogenesis
832	slr2072	+	1524	2006	1490	1194	1284	61.7039	65.8586	68.9767	66.6573	1.06328	0.0329315	0.199579	threonine dehydratase	L-threonine deaminase	ko00260 Glycine, serine and threonine metabolism^ko00290 Valine, leucine and isoleucine biosynthesis	[E] Amino acid transport and metabolism
833	slr2073	+	558	16990	12100	8967	10681	1427.33	1460.7	1414.8	1514.42	1.01426	0.0273502	0.175451	hypothetical protein	hypothetical protein YCF50		[S] Function unknown
834	slr2074	+	387	926	631	526	496	112.167	109.832	119.662	101.4	0.995779	0.621232	0.915541	mannose-6-phosphate isomerase	similar to mannose-1-phosphate guanylyltransferase	ko00051 Fructose and mannose metabolism^ko00520 Amino sugar and nucleotide sugar metabolism	[G] Carbohydrate transport and metabolism
835	sll1965	-	408	267	197	136	116	30.6773	32.525	29.3469	22.4939	0.820236	0.370277	0.763397	hypothetical protein	hypothetical protein		[S] Function unknown
836	slr2075	+	318	12090	8254	6520	6859	1782.24	1748.43	1805.11	1706.48	0.994596	0.238395	0.625667	co-chaperonin GroES	10kD chaperonin		[O] Posttranslational modification, protein turnover, chaperones
837	slr2076	+	1623	48196	33502	24672	27284	1392.06	1390.48	1338.35	1330.02	0.958968	0.538414	0.867444	molecular chaperone GroEL	60kD chaperonin	ko03018 RNA degradation^ko04940 Type I diabetes mellitus^ko05134 Legionellosis^ko05152 Tuberculosis	[O] Posttranslational modification, protein turnover, chaperones
838	slr2077	+	2196	247	140	116	144	5.27268	4.29444	4.6506	5.18797	1.02837	0.629067	0.9186	hypothetical protein	probable ABC transporter, periplasmic binding protein
839	slr2078	+	582	136	89	43	67	10.9542	10.301	6.50472	9.10792	0.734532	0.297311	0.69359	hypothetical protein	hypothetical protein		[L] Replication, recombination and repair
840	ssl3712	-	252	77	25	29	36	14.3237	6.68268	10.1317	11.3024	1.02036	0.949918	1	hypothetical protein	hypothetical protein		[S] Function unknown
841	sll1747	-	1086	1780	1123	692	815	76.8346	69.6564	56.0996	59.3739	0.788263	0.00867683	0.0768863	chorismate synthase	chorismate synthase	ko00400 Phenylalanine, tyrosine and tryptophan biosynthesis	[E] Amino acid transport and metabolism
842	sll1746	-	384	30573	21185	17337	20263	3732.27	3716.28	3974.9	4174.84	1.09414	9.02946e-06	0.000253475	50S ribosomal protein L7/L12	50S ribosomal protein L12	ko03010 Ribosome	[J] Translation, ribosomal structure and biogenesis
843	sll1745	-	519	33802	23571	18749	20815	3053.1	3059.3	3180.49	3173.05	1.03945	0.003251	0.0370381	50S ribosomal protein L10	50S ribosomal protein L10	ko03010 Ribosome	[J] Translation, ribosomal structure and biogenesis
844	sll1744	-	714	32135	23544	15412	17182	2109.83	2221.23	1900.4	1903.9	0.878375	0.0709117	0.325267	50S ribosomal protein L1	50S ribosomal protein L1	ko03010 Ribosome	[J] Translation, ribosomal structure and biogenesis
845	sll1743	-	423	7964	5645	4387	4978	882.587	898.948	913.083	931.069	1.03515	0.0159628	0.120979	50S ribosomal protein L11	50S ribosomal protein L11	ko03010 Ribosome	[J] Translation, ribosomal structure and biogenesis
846	sll1742	-	615	8652	5880	4055	4669	659.49	644.041	580.496	600.643	0.906107	0.385553	0.769382	transcription antitermination protein NusG	transcription antitermination protein NusG		[K] Transcription
847	ssl3335	-	243	6709	5118	3315	4357	1294.25	1418.75	1201.05	1418.56	0.965579	0.63737	0.923348	secretory protein SecE	preprotein translocase SecE subunit	ko03060 Protein export^ko03070 Bacterial secretion system	[U] Intracellular trafficking, secretion, and vesicular transport
848	sll1740	-	366	8873	6434	3701	4632	1136.46	1184.16	890.269	1001.28	0.815102	0.00471142	0.0490575	50S ribosomal protein L19	50S ribosomal protein L19	ko03010 Ribosome	[J] Translation, ribosomal structure and biogenesis
849	slr1826	+	423	331	225	129	148	36.6821	35.8305	26.8493	27.6815	0.752017	0.123545	0.442542	hypothetical protein	hypothetical protein		[S] Function unknown
850	slr1827	+	789	116	107	31	55	6.89204	9.1352	3.45914	5.5151	0.559937	0.0544069	0.279114	hypothetical protein	hypothetical protein		[R] General function prediction only
851	sll1739	-	1077	1249	840	707	762	54.3642	52.5381	57.7945	55.9766	1.06425	0.0970126	0.386838	hypothetical protein	unknown protein
852	sll1738	-	693	728	560	494	540	49.2453	54.4335	62.7591	61.6493	1.19994	0.00368779	0.0408216	hypothetical protein	hypothetical protein		[S] Function unknown
853	sll1737	-	480	964	546	593	776	94.1461	76.6236	108.767	127.905	1.38591	0.00185358	0.023566	hypothetical protein	hypothetical protein YCF60		[S] Function unknown
854	slr1828	+	318	1036	877	480	495	152.721	185.773	132.892	123.153	0.756422	0.0840001	0.358803	ferredoxin	ferredoxin, petF-like protein	ko00195 Photosynthesis	[C] Energy production and conversion
855	slr1829	+	990	1902	1294	925	1017	90.0621	88.0461	82.2602	81.2743	0.918175	0.708738	0.947409	hypothetical protein	putative poly(3-hydroxyalkanoate) synthase component		[S] Function unknown
856	slr1830	+	1134	1235	798	758	844	51.0529	47.4025	58.849	58.8839	1.1958	0.00106934	0.0155054	poly(3-hydroxyalkanoate) synthase	poly(3-hydroxyalkanoate) synthase	ko00650 Butanoate metabolism	[I] Lipid transport and metabolism
857	sll1736	-	381	638	463	353	327	78.4987	81.8591	81.5705	67.9032	0.932126	0.934973	1	hypothetical protein	hypothetical protein		[S] Function unknown
858	sll1735	-	399	485	291	206	197	56.9817	49.1282	45.4546	39.0626	0.796505	0.141235	0.478444	secreted protein MPB70	hypothetical protein		[M] Cell wall/membrane/envelope biogenesis
859	sll1734	-	1293	773	631	430	517	28.0251	32.8732	29.2788	31.6344	1.00024	0.376113	0.764646	hypothetical protein	protein involved in low CO2-inducible, high affinity CO2 uptake		[S] Function unknown
860	sll1733	-	1506	1178	842	587	716	36.668	37.6616	34.316	37.6145	0.967724	0.645731	0.924204	NAD(P)H-quinone oxidoreductase subunit M	NADH dehydrogenase subunit 4 (involved in low CO2-inducible, high affinity CO2 uptake)	ko00190 Oxidative phosphorylation	[C] Energy production and conversion
861	sll1732	-	1845	1964	1323	1078	1195	49.9013	48.303	51.4405	51.2435	1.04562	0.0888105	0.368774	NAD(P)H-quinone oxidoreductase subunit F	NADH dehydrogenase subunit 5 (involved in low CO2-inducible, high affinity CO2 uptake)	ko00190 Oxidative phosphorylation	[C] Energy production and conversion
862	sll1730	-	630	990	724	417	513	73.665	77.4121	58.2745	64.4235	0.812155	0.101604	0.395371	hypothetical protein	unknown protein		[R] General function prediction only
863	slr1834	+	2253	1624306	1097153	851443	929211	33796.6	32803.3	33271.9	32630.3	0.989524	0.122498	0.441839	photosystem I P700 chlorophyll a apoprotein A1	P700 apoprotein subunit Ia	ko00195 Photosynthesis	[C] Energy production and conversion
864	slr1835	+	2193	1552675	1059519	850050	933461	33190.1	32544.8	34126.3	33676.4	1.03146	0.00427216	0.0459847	photosystem I P700 chlorophyll a apoprotein A2	P700 apoprotein subunit Ib	ko00195 Photosynthesis	[C] Energy production and conversion
865	sll1726	-	987	63	54	53	37	2.9922	3.68543	4.72761	2.96587	1.15213	0.504316	0.840287	hypothetical protein	hypothetical protein		[R] General function prediction only
866	sll1725	-	1830	369	280	207	213	9.45239	10.3067	9.95869	9.20865	0.970054	0.780743	0.967041	ABC transporter	ATP-binding protein of ABC transporter		[V] Defense mechanisms
867	sll1724	-	1137	196	129	90	112	8.08094	7.64259	6.96892	7.79337	0.938866	1	1	LPS glycosyltransferase IcsA	probable glycosyltransferase		[M] Cell wall/membrane/envelope biogenesis
868	sll1723	-	1239	222	126	46	117	8.3994	6.85031	3.26866	7.47106	0.704257	0.455359	0.80816	hypothetical protein	probable glycosyltransferase		[M] Cell wall/membrane/envelope biogenesis
869	sll1722	-	1299	918	635	432	479	33.1284	32.9288	29.2791	29.1739	0.884885	0.494039	0.834869	hypothetical protein	hypothetical protein		[S] Function unknown
870	slr1837	+	702	1230	864	548	672	82.1362	82.9063	68.7269	75.7355	0.875304	0.388472	0.771011	OmpR subfamily protein	two-component system response regulator OmpR subfamily	ko02020 Two-component system	[T] Signal transduction mechanisms
871	sll1721	-	972	2767	2010	1311	1613	133.447	139.297	118.746	131.291	0.916748	0.757477	0.961485	Pyruvate dehydrogenase E1 component subunit beta	pyruvate dehydrogenase E1 component, beta subunit	ko00010 Glycolysis / Gluconeogenesis^ko00020 Citrate cycle (TCA cycle)^ko00620 Pyruvate metabolism^ko00650 Butanoate metabolism	[C] Energy production and conversion
872	slr1838	+	309	2579	1956	1265	1436	391.255	426.404	360.425	367.674	0.890469	0.418382	0.790315	carbon dioxide concentrating mechanism protein CcmK	carbon dioxide concentrating mechanism protein CcmK homolog 3, putative carboxysome assembly protein		[C] Energy production and conversion^[Q] Secondary metabolites biosynthesis, transport and catabolism
873	slr1839	+	336	3071	2095	1535	1804	428.457	420.006	402.209	424.781	0.974692	0.481469	0.823823	carbon dioxide concentrating mechanism protein CcmK	carbon dioxide concentrating mechanism protein CcmK homolog 4, putative carboxysome assembly protein		[C] Energy production and conversion^[Q] Secondary metabolites biosynthesis, transport and catabolism
874	slr1840	+	1113	865	607	415	416	36.4324	36.7371	32.8274	29.571	0.852792	0.269528	0.666507	hypothetical protein	hypothetical protein		[G] Carbohydrate transport and metabolism
875	slr1841	+	1890	367277	252522	214300	230623	9109.58	9000.12	9982.6	9654.02	1.08431	4.3067e-05	0.00104313	hypothetical protein	probable porin; major outer membrane protein		[M] Cell wall/membrane/envelope biogenesis
876	slr1842	+	993	1079	702	536	605	50.9376	47.621	47.5224	48.203	0.971253	0.717834	0.949951	cysteine synthase	cysteine synthase	ko00270 Cysteine and methionine metabolism^ko00920 Sulfur metabolism	[E] Amino acid transport and metabolism
877	slr1843	+	1527	3687	2608	1716	1874	113.188	115.048	98.9376	97.0953	0.858903	0.0853023	0.360633	glucose-6-phosphate 1-dehydrogenase	glucose 6-phosphate dehydrogenase	ko00030 Pentose phosphate pathway^ko00480 Glutathione metabolism	[G] Carbohydrate transport and metabolism
878	slr1844	+	2910	967	755	485	534	15.5776	17.4769	14.6734	14.5183	0.883139	0.523761	0.858935	excinuclease ABC subunit A	excinuclease ABC subunit A	ko03420 Nucleotide excision repair	[L] Replication, recombination and repair
879	sll1717	-	1533	655	399	315	372	20.0293	17.5324	18.0905	19.1985	0.992742	0.638602	0.923348	hypothetical protein	unknown protein
880	sll1716	-	783	139	148	77	111	8.32184	12.7324	8.65789	11.2158	0.943925	0.869526	0.993424	transposase	putative transposase [ISY523a: 967549 - 968419]		[L] Replication, recombination and repair
881	sll1715	-	471	132	66	64	66	13.1377	9.43918	11.9631	11.0864	1.02093	0.817554	0.982128	hypothetical protein	hypothetical protein		[S] Function unknown
882	sll1714	-	399	67	49	41	39	7.8717	8.27245	9.04678	7.7332	1.03938	0.750477	0.959907	hypothetical protein	unknown protein		[S] Function unknown
883	sll1713	-	1056	1543	1168	799	990	68.4965	74.5058	66.6141	74.1718	0.984501	0.395109	0.773799	threonine-phosphate decarboxylase	histidinol-phosphate aminotransferase		[E] Amino acid transport and metabolism
884	sll1712	-	405	15568	10856	8501	9462	1801.96	1805.62	1847.98	1848.4	1.02462	0.0186787	0.135421	DNA binding protein HU	DNA binding protein HU		[L] Replication, recombination and repair
885	sll1469	-	855	538	398	226	284	29.4973	31.3565	23.2716	26.2797	0.814266	0.226521	0.609556	hypothetical protein	hypothetical protein		[K] Transcription
886	slr1535	+	1467	5397	3734	2214	2562	172.46	171.457	132.871	138.171	0.788103	0.000198648	0.00382997	hypothetical protein	hypothetical protein		[S] Function unknown
887	slr1536	+	1434	1678	1211	771	815	54.8541	56.8861	47.3357	44.9651	0.82603	0.0610714	0.297638	ATP-dependent DNA helicase RecQ	ATP-dependent DNA helicase RecQ	ko03018 RNA degradation	[L] Replication, recombination and repair
888	slr1537	+	867	499	350	239	240	26.9804	27.1932	24.2696	21.9008	0.852267	0.389038	0.771699	hypothetical protein	unknown protein
889	slr1538	+	1092	252	145	86	107	10.8179	8.94451	6.9336	7.75227	0.74312	0.156657	0.503717	cobalt-precorrin-6A synthase	cobalamin biosynthesis protein D	ko00860 Porphyrin and chlorophyll metabolism	[H] Coenzyme transport and metabolism
890	slr1540	+	933	2733	1895	1225	1569	137.317	136.817	115.595	133.048	0.907013	0.607834	0.907836	hypothetical protein	mRNA-binding protein		[R] General function prediction only
891	slr1541	+	630	899	613	542	637	66.8938	65.5437	75.7429	79.9957	1.17594	0.00587819	0.0579398	hypothetical protein	hypothetical protein		[S] Function unknown
892	slr1542	+	483	405	278	233	256	39.3074	38.7712	42.4709	41.9334	1.08102	0.24504	0.638004	2-C-methyl-D-erythritol 2,4-cyclo diphosphate synthase	2-C-methyl-D-erythritol 2,4-cyclodiphosphate synthase	ko00900 Terpenoid backbone biosynthesis	[I] Lipid transport and metabolism
893	slr1543	+	1416	634	505	267	388	20.989	24.0237	16.6009	21.6788	0.85042	0.561925	0.8798	DNA-damage-inducible protein	DNA-damage-inducible protein F		[V] Defense mechanisms
894	sll1468	-	936	1328	1005	566	752	66.5103	72.3271	53.2382	63.5638	0.841286	0.250111	0.64343	b-carotene hydroxylase	beta-carotene hydroxylase	ko00906 Carotenoid biosynthesis	[I] Lipid transport and metabolism
895	ssr2595	+	210	2269	1823	1158	1393	506.503	584.761	485.481	524.807	0.925796	1	1	high light inducible protein	high light-inducible polypeptide HliB, CAB/ELIP/HLIP superfamily		[S] Function unknown
896	slr1544	+	309	4014	3006	2180	2339	608.955	655.302	621.128	598.879	0.964999	0.519979	0.856043	hypothetical protein	unknown protein		[S] Function unknown
897	slr1545	+	669	59239	41318	29791	32918	4150.96	4160.3	3920.51	3892.91	0.940101	0.970641	1	RNA polymerase sigma factor RpoE	RNA polymerase ECF-type (group 3) sigma-E factor		[K] Transcription
898	slr1546	+	636	10251	7085	6799	8066	755.572	750.402	941.176	1003.39	1.29123	1.63078e-16	2.28896e-14	hypothetical protein	hypothetical protein		[K] Transcription
899	slr1547	+	996	2126	1355	1444	1783	100.062	91.6413	127.641	141.631	1.40463	1.07981e-10	7.14918e-09	hypothetical protein	hypothetical protein		[R] General function prediction only
900	sll1466	-	1239	818	523	324	358	30.9491	28.4342	23.0227	22.8602	0.772656	0.0348266	0.206799	hypothetical protein	probable glycosyltransferase		[M] Cell wall/membrane/envelope biogenesis
901	ssl2823	-	225	378	252	182	205	78.7546	75.4448	71.2151	72.084	0.929311	0.933289	1	hypothetical protein	hypothetical protein	ko03060 Protein export^ko03070 Bacterial secretion system	[U] Intracellular trafficking, secretion, and vesicular transport
902	sll1464	-	1431	1105	685	479	610	36.1984	32.245	29.4699	33.7254	0.923324	0.814818	0.980519	hypothetical protein	hypothetical protein		[S] Function unknown
903	sll1463	-	1884	12205	8535	7276	7815	303.685	305.164	340.013	328.183	1.09747	5.03431e-05	0.0011856	cell division protein FtsH	cell division protein FtsH		[O] Posttranslational modification, protein turnover, chaperones
904	sll1462	-	1035	416	302	203	238	18.8417	19.6552	17.2679	18.193	0.921136	0.918884	1	hydrogenase expression/formation protein HypE	putative hydrogenase expression/formation protein HypE		[O] Posttranslational modification, protein turnover, chaperones
905	sll1461	-	660	1474	1015	731	765	104.694	103.594	97.5117	91.7033	0.908433	0.617593	0.914061	hypothetical protein	hypothetical protein		[S] Function unknown
906	sll1459	-	675	416	291	170	240	28.8906	29.0402	22.1732	28.1303	0.868338	0.580664	0.890149	stationary phase survival protein SurE	stationary-phase survival protein SurE homolog	ko00230 Purine metabolism^ko00240 Pyrimidine metabolism^ko00760 Nicotinate and nicotinamide metabolism	[F] Nucleotide transport and metabolism
907	slr1549	+	561	2779	2003	1383	1633	232.216	240.508	217.041	230.298	0.946302	0.824956	0.983307	peptide deformylase	polypeptide deformylase		[J] Translation, ribosomal structure and biogenesis
908	ssr2611	+	195	343	230	144	191	82.4567	79.4519	65.0146	77.4937	0.880177	0.663225	0.926574	hypothetical protein	hypothetical protein		[S] Function unknown
909	slr1550	+	1530	1347	903	614	748	41.2708	39.7564	35.3313	38.6792	0.913404	0.716907	0.949951	lysyl-tRNA synthetase	lysyl-tRNA synthetase	ko00970 Aminoacyl-tRNA biosynthesis	[J] Translation, ribosomal structure and biogenesis
910	sll1457	-	954	474	277	188	242	23.2914	19.5588	17.3497	20.0694	0.873253	0.514577	0.850519	RfbJ protein	probable glycosyltransferase		[M] Cell wall/membrane/envelope biogenesis
911	sll1456	-	906	821	508	326	334	42.4797	37.77	31.6791	29.1666	0.758205	0.0194227	0.138525	hypothetical protein	unknown protein		[S] Function unknown
912	slr1552	+	2532	342	196	127	156	6.33183	5.21439	4.41594	4.87448	0.804629	0.258671	0.652066	hypothetical protein	unknown protein		[S] Function unknown
913	sll1455	-	465	119	90	44	81	11.9967	13.0377	8.33073	13.7816	0.883279	0.893057	1	hypothetical protein	hypothetical protein		[S] Function unknown
914	sll1454	-	2142	350	202	107	139	7.65976	6.35248	4.39792	5.13408	0.680263	0.0264342	0.171456	nitrate reductase	ferredoxin-nitrate reductase	ko00910 Nitrogen metabolism	[C] Energy production and conversion
915	sll1453	-	996	2979	1652	829	767	140.21	111.728	73.2788	60.9261	0.532691	0.000754968	0.0115182	nitrate transport protein NrtD	nitrate/nitrite transport system ATP-binding protein	ko00910 Nitrogen metabolism^ko02010 ABC transporters	[P] Inorganic ion transport and metabolism
916	sll1452	-	2010	14284	9648	5378	5735	333.135	323.335	235.563	225.738	0.7027	4.14513e-14	4.15579e-12	nitrate transport protein NrtC	nitrate/nitrite transport system ATP-binding protein	ko00910 Nitrogen metabolism^ko02010 ABC transporters	[P] Inorganic ion transport and metabolism
917	sll1451	-	825	8081	5611	4019	4552	459.174	458.139	428.891	436.532	0.943432	0.900134	1	nitrate transport protein NrtB	nitrate/nitrite transport system permease protein	ko00910 Nitrogen metabolism^ko02010 ABC transporters	[P] Inorganic ion transport and metabolism
918	sll1450	-	1338	12692	8826	5554	6499	444.673	444.344	365.454	384.289	0.84334	0.00657033	0.0626502	nitrate transporter	nitrate/nitrite transport system substrate-binding protein	ko00910 Nitrogen metabolism^ko02010 ABC transporters	[P] Inorganic ion transport and metabolism
919	sll1634	-	1047	203	142	113	82	9.089	9.13593	9.502	6.19633	0.861366	0.667389	0.928638	hypothetical protein	hypothetical protein		[E] Amino acid transport and metabolism
920	slr1748	+	642	355	288	198	153	25.9215	30.2182	27.1527	18.8549	0.81952	0.508614	0.843758	hypothetical protein	probable phosphoglycerate mutase	ko00010 Glycolysis / Gluconeogenesis^ko00260 Glycine, serine and threonine metabolism^ko00680 Methane metabolism	[G] Carbohydrate transport and metabolism
921	ssl3177	-	270	2755	1932	1059	1349	478.326	482.008	345.315	395.29	0.771195	0.000853011	0.0127371	rare lipoprotein A	hypothetical protein		[M] Cell wall/membrane/envelope biogenesis
922	sll1633	-	1290	8964	6180	4022	4501	325.746	322.708	274.496	276.049	0.849012	0.0145021	0.113589	cell division protein FtsZ	cell division protein FtsZ	ko04112 Cell cycle - Caulobacter	[D] Cell cycle control, cell division, chromosome partitioning
923	sll1632	-	807	1786	1356	926	1072	103.747	113.187	101.023	105.097	0.95015	0.76227	0.962413	hypothetical protein	hypothetical protein	ko04112 Cell cycle - Caulobacter	[M] Cell wall/membrane/envelope biogenesis
924	slr1751	+	1269	13791	9052	7119	8146	509.449	480.501	493.902	507.867	1.01194	0.0588899	0.291459	carboxyl-terminal protease	periplasmic carboxyl-terminal protease		[M] Cell wall/membrane/envelope biogenesis
925	slr1752	+	663	2278	1787	1378	1516	161.067	181.561	182.986	180.906	1.06206	0.0246864	0.163703	hypothetical protein	hypothetical protein		[S] Function unknown
926	sll1144	-	891	945	649	398	461	49.7188	49.0657	39.3268	40.9346	0.81249	0.0983497	0.389514	S-adenosyl-methyltransferase MraW	hypothetical protein		[M] Cell wall/membrane/envelope biogenesis
927	slr1218	+	474	1007	652	514	581	99.5904	92.6574	95.4702	96.9762	1.00103	0.472075	0.817626	hypothetical protein	hypothetical protein YCF39		[S] Function unknown
928	slr1219	+	426	182	154	125	121	20.0276	24.3513	25.8335	22.4721	1.08848	0.347081	0.734121	urease accessory protein E	urease accessory protein E		[O] Posttranslational modification, protein turnover, chaperones
929	slr1220	+	951	4546	3237	2191	2506	224.086	229.284	202.836	208.482	0.907245	0.510308	0.845055	hypothetical protein	hypothetical protein		[S] Function unknown
930	slr1222	+	585	163	135	76	98	13.0617	15.5449	11.4378	13.2537	0.863139	0.738921	0.956604	hypothetical protein	unknown protein		[S] Function unknown
931	sll1143	-	2379	2896	2079	1425	1856	57.0651	58.8669	52.7356	61.7236	0.987295	0.41162	0.784162	DNA helicase II	ATP-dependent helicase PcrA	ko03420 Nucleotide excision repair^ko03430 Mismatch repair	[L] Replication, recombination and repair
932	sll1142	-	519	1333	969	569	704	120.401	125.767	96.5224	107.318	0.828054	0.109192	0.41595	hypothetical protein	hypothetical protein		[S] Function unknown
933	slr1223	+	1017	1773	1192	853	936	81.7249	78.9526	73.8433	72.8153	0.912751	0.64107	0.923691	cell division inhibitor	hypothetical protein		[R] General function prediction only
934	slr1224	+	1224	777	538	355	471	29.7582	29.6082	25.5347	30.4444	0.942942	0.923306	1	cytoplasmic membrane protein for maltose uptake	ATP-binding protein of sugar ABC transporter	ko02010 ABC transporters	[G] Carbohydrate transport and metabolism
935	slr1225	+	1485	797	571	326	372	25.1593	25.9013	19.3274	19.8191	0.766669	0.034065	0.204682	protein kinase PknA	serine/threonine kinase		[T] Signal transduction mechanisms
936	sll1138	-	744	1075	760	541	659	67.7333	68.81	64.0188	70.0777	0.982081	0.535397	0.864568	hypothetical protein	hypothetical protein	ko00500 Starch and sucrose metabolism	[R] General function prediction only
937	slr1226	+	792	1094	832	515	551	64.7528	70.7635	57.2486	55.042	0.828613	0.133861	0.466916	phosphoribosylaminoimidazolesuccinocarboxamide synthase	phosphoribosyl aminoidazole succinocarboxamide synthetase	ko00230 Purine metabolism	[F] Nucleotide transport and metabolism
938	slr1227	+	2583	7163	5206	3260	3702	129.998	135.766	111.116	113.391	0.844761	0.0180827	0.131772	hypothetical protein	chloroplastic outer envelope membrane protein homolog		[M] Cell wall/membrane/envelope biogenesis
939	slr1228	+	1641	3131	2175	1495	1658	89.4419	89.2816	80.2076	79.9362	0.896043	0.385541	0.769382	peptide chain release factor 3	peptide-chain-release factor 3		[J] Translation, ribosomal structure and biogenesis
940	slr1229	+	1494	453	243	185	209	14.2139	10.9564	10.902	11.0678	0.872846	0.533492	0.862764	hypothetical protein	sulfate permease		[P] Inorganic ion transport and metabolism
941	slr1230	+	861	144	95	49	52	7.84018	7.43244	5.01044	4.77824	0.64093	0.0891883	0.369494	hypothetical protein	hypothetical protein		[S] Function unknown
942	sll1135	-	1002	195	143	104	126	9.12291	9.61345	9.13795	9.94879	1.0187	0.613341	0.910411	hypothetical protein	unknown protein		[R] General function prediction only
943	slr1232	+	534	1451	1105	915	937	127.377	139.39	150.856	138.824	1.08589	0.0407756	0.227475	hypothetical protein	unknown protein
944	ssr2047	+	261	943	664	497	570	169.37	171.372	167.648	172.783	0.999089	0.442572	0.804342	hypothetical protein	hypothetical protein		[S] Function unknown
945	slr1233	+	1725	1799	1181	832	1052	48.8887	46.1182	42.4637	48.2497	0.954808	0.800511	0.975683	succinate dehydrogenase flavoprotein subunit	succinate dehydrogenase flavoprotein subunit	ko00020 Citrate cycle (TCA cycle)^ko00190 Oxidative phosphorylation^ko00623 Toluene degradation^ko00650 Butanoate metabolism^ko00720 Carbon fixation pathways in prokaryotes^ko05134 Legionellosis	[C] Energy production and conversion
946	ssr2049	+	249	235	132	112	122	44.242	35.7097	39.6006	38.7639	0.980149	0.887783	0.999753	protochlorophillide reductase 57 kD subunit	unknown protein		[S] Function unknown
947	slr1234	+	342	1022	650	448	457	140.085	128.026	115.328	105.72	0.824465	0.103179	0.39874	protein kinase C inhibitor	protein kinase C inhibitor		[F] Nucleotide transport and metabolism^[G] Carbohydrate transport and metabolism
948	slr1235	+	879	1746	1108	732	840	93.1155	84.9106	73.3171	75.6063	0.836526	0.0764952	0.339345	hypothetical protein	hypothetical protein		[R] General function prediction only
949	slr1236	+	531	1603	1164	899	874	141.516	147.662	149.056	130.222	0.965763	0.762166	0.962413	hypothetical protein	hypothetical protein		[S] Function unknown
950	ssl2250	-	174	321	227	151	174	86.4813	87.8795	76.4031	79.1166	0.891941	0.736659	0.956604	glycoprotein	bacterioferritin-associated ferredoxin		[C] Energy production and conversion
951	sll1132	-	1449	450	358	259	263	14.5583	16.6428	15.7367	14.36	0.964606	0.772704	0.963546	hypothetical protein	unknown protein		[S] Function unknown
952	sll1131	-	426	548	422	307	293	60.3028	66.7289	63.4471	54.4159	0.927823	0.939649	1	hypothetical protein	unknown protein
953	slr1237	+	1350	282	146	80	88	9.79224	7.28501	5.21722	5.15723	0.607501	0.0179417	0.131727	cytosine deaminase	cytosine deaminase	ko00240 Pyrimidine metabolism^ko00330 Arginine and proline metabolism	[F] Nucleotide transport and metabolism
954	sll1130	-	345	6555	4624	3388	3904	890.677	902.838	864.585	895.279	0.981237	0.285814	0.68226	hypothetical protein	unknown protein		[K] Transcription
955	ssl2245	-	264	9160	5939	4406	5060	1626.52	1515.38	1469.34	1516.4	0.950302	0.841837	0.986642	hypothetical protein	unknown protein
956	sll1129	-	888	745	437	360	404	39.3287	33.1497	35.6921	35.9945	0.989076	0.682387	0.93197	2-hydroxy-6-oxohepta-2,4-dienoate hydrolase	2-hydroxy-6-oxohepta-2,4-dienoate hydrolase		[R] General function prediction only
957	ssr2060	+	237	167	101	70	78	33.032	28.7068	26.0036	26.0384	0.842938	0.571139	0.884823	hypothetical protein	unknown protein		[S] Function unknown
958	ssr2061	+	264	811	450	407	496	144.007	114.821	135.729	148.643	1.0987	0.217676	0.596919	glutaredoxin	glutaredoxin		[O] Posttranslational modification, protein turnover, chaperones
959	slr1238	+	960	2173	1526	925	1212	106.11	107.077	84.8308	99.8847	0.866451	0.27557	0.672745	glutathione synthetase	glutathione synthetase	ko00480 Glutathione metabolism	[H] Coenzyme transport and metabolism
960	ssr2062	+	264	2178	1501	3042	3058	386.741	382.99	1014.47	916.434	2.50854	4.31598e-23	8.41377e-21	hypothetical protein	hypothetical protein		[S] Function unknown
961	sll1127	-	825	1023	855	457	475	58.1284	69.8109	48.7692	45.552	0.737234	0.0377244	0.217008	naphthoate synthase	1,4-dihydroxy-2-naphthoate synthase	ko00130 Ubiquinone and other terpenoid-quinone biosynthesis	[H] Coenzyme transport and metabolism
962	slr1239	+	1590	11472	7749	4695	5173	338.227	328.291	259.969	257.403	0.77623	1.37457e-06	4.97253e-05	NAD(P) transhydrogenase subunit alpha	pyridine nucleotide transhydrogenase alpha subunit	ko00760 Nicotinate and nicotinamide metabolism	[C] Energy production and conversion
963	slr1240	+	537	1028	666	522	598	89.7399	83.5432	85.5814	88.1038	1.00232	0.454543	0.807999	hypothetical protein	unknown protein		[S] Function unknown
964	slr1241	+	345	608	391	351	375	82.6135	76.3429	89.5718	85.9963	1.1045	0.121029	0.44101	hypothetical protein	hypothetical protein		[R] General function prediction only
965	ssr2067	+	228	425	290	268	295	87.3817	85.679	103.486	102.366	1.18948	0.0396461	0.222493	hypothetical protein	hypothetical protein
966	slr1434	+	1440	5354	3641	3261	3620	174.294	170.321	199.375	198.89	1.15568	4.03129e-06	0.000126579	pyridine nucleotide transhydrogenase subunit beta	pyridine nucleotide transhydrogenase beta subunit	ko00760 Nicotinate and nicotinamide metabolism	[C] Energy production and conversion
967	slr1435	+	1281	543	391	269	319	19.8709	20.5607	18.4878	19.7019	0.944552	0.930196	1	PmbA protein	PmbA protein homolog		[R] General function prediction only
968	slr1436	+	849	239	174	98	137	13.1964	13.8055	10.1625	12.7668	0.849171	0.588505	0.894906	hypothetical protein	unknown protein		[S] Function unknown
969	slr1437	+	336	2530	1809	1250	1423	352.978	362.669	327.532	335.068	0.925876	0.849039	0.989318	hypothetical protein	unknown protein		[S] Function unknown
970	slr1438	+	867	4401	3099	2195	2337	237.957	240.776	222.894	213.259	0.911056	0.527971	0.85959	hypothetical protein	hypothetical protein		[G] Carbohydrate transport and metabolism
971	sll1362	-	2964	3406	2476	1737	1946	53.8683	56.2709	51.5947	51.9436	0.940068	0.931155	1	isoleucyl-tRNA synthetase	isoleucyl-tRNA synthetase	ko00970 Aminoacyl-tRNA biosynthesis	[J] Translation, ribosomal structure and biogenesis
972	ssr2406	+	222	336	281	182	191	70.9501	85.2637	72.1775	68.0688	0.897784	0.811892	0.980024	hypothetical protein	unknown protein		[S] Function unknown
973	sll1360	-	3348	1345	944	607	727	18.8323	18.9932	15.962	17.1797	0.876174	0.371911	0.763512	DNA polymerase III subunit	DNA polymerase III subunit gamma/tau [Contains: Ssp dnaX intein]	ko00230 Purine metabolism^ko00240 Pyrimidine metabolism^ko03030 DNA replication^ko03430 Mismatch repair^ko03440 Homologous recombination	[L] Replication, recombination and repair
974	slr1440	+	429	245	165	161	149	26.7717	25.9082	33.0409	27.4787	1.14882	0.199933	0.56899	hypothetical protein	hypothetical protein		[R] General function prediction only
975	sll1359	-	2034	1233	927	653	723	28.417	30.7001	28.2648	28.1226	0.953824	0.777819	0.965774	hypothetical protein	unknown protein		[S] Function unknown
976	sll1358	-	1182	3620	2695	1862	1959	143.568	153.586	138.69	131.125	0.907996	0.566896	0.883682	hypothetical protein	putative oxalate decarboxylase, periplasmic protein	ko00630 Glyoxylate and dicarboxylate metabolism	[I] Lipid transport and metabolism
977	sll1356	-	2547	4026	2589	1909	2176	74.0988	68.4722	65.9873	67.5923	0.936934	0.89445	1	glycogen phosphorylase	glycogen phosphorylase	ko00500 Starch and sucrose metabolism^ko04910 Insulin signaling pathway	[G] Carbohydrate transport and metabolism
978	slr1441	+	387	10	9	12	10	1.21131	1.56654	2.72994	2.04436	1.7187	0.348987	0.736685	hypothetical protein	hypothetical protein
979	sll1355	-	543	1398	951	697	758	120.691	117.975	113.01	110.443	0.936255	0.949178	1	hypothetical protein	hypothetical protein		[S] Function unknown
980	slr1442	+	855	1654	1195	877	1018	90.6851	94.1484	90.306	94.1996	0.998226	0.32003	0.712717	hypothetical protein	hypothetical protein		[C] Energy production and conversion
981	slr1443	+	1842	313	242	133	185	7.96565	8.84987	6.3569	7.94602	0.850578	0.556263	0.878475	protein kinase	serine/threonine kinase		[T] Signal transduction mechanisms
982	slr1444	+	999	401	250	261	280	18.8168	16.8572	23.0016	22.1748	1.26637	0.0137039	0.110026	hypothetical protein	hypothetical protein		[S] Function unknown
983	ssr2422	+	252	405	297	269	227	75.3392	79.3902	93.9799	71.2677	1.06798	0.468885	0.814631	hypothetical protein	unknown protein
984	sll1354	-	2277	1407	1060	646	872	28.9666	31.3584	24.9777	30.2985	0.916307	0.900662	1	ssDNA-specific exonuclease RecJ	single-strand-DNA-specific exonuclease RecJ	ko03410 Base excision repair^ko03430 Mismatch repair^ko03440 Homologous recombination	[L] Replication, recombination and repair
985	sll1353	-	2994	654	453	376	464	10.2398	10.192	11.0565	12.2612	1.14125	0.0357415	0.209728	sensory transduction histidine kinase	two-component sensor histidine kinase		[T] Signal transduction mechanisms
986	sll1352	-	1416	222	122	71	106	7.34947	5.80374	4.41447	5.92257	0.785895	0.328404	0.721133	hypothetical protein	unknown protein		[S] Function unknown
987	slr1448	+	921	580	494	254	323	29.5213	36.1309	24.2805	27.7466	0.792467	0.214707	0.595266	fructokinase	fructokinase	ko00051 Fructose and mannose metabolism^ko00500 Starch and sucrose metabolism^ko00520 Amino sugar and nucleotide sugar metabolism	[G] Carbohydrate transport and metabolism
988	slr1449	+	597	1235	732	601	625	96.9749	82.5939	88.6305	82.8272	0.954831	0.978746	1	hypothetical protein	hypothetical protein		[C] Energy production and conversion
989	slr1450	+	312	150	92	62	78	22.5374	19.863	17.4953	19.7791	0.879106	0.752696	0.96043	hypothetical protein	unknown protein
990	sll1350	-	1194	629	463	263	387	24.6952	26.1209	19.3925	25.6433	0.886252	0.738331	0.956604	hypothetical protein	hypothetical protein		[S] Function unknown
991	sll1349	-	663	339	220	183	186	23.9692	22.3522	24.3008	22.1956	1.00378	0.670898	0.929771	phosphoglycolate phosphatase	phosphoglycolate phosphatase	ko00630 Glyoxylate and dicarboxylate metabolism	[R] General function prediction only
992	sll1348	-	867	349	314	196	261	18.87	24.3962	19.9031	23.8171	1.01049	0.515587	0.851787	hypothetical protein	hypothetical protein		[C] Energy production and conversion
993	sll1282	-	492	2866	2012	1475	1604	273.072	275.47	263.943	257.933	0.951387	0.813695	0.980514	6,7-dimethyl-8-ribityllumazine synthase	riboflavin synthase beta subunit	ko00740 Riboflavin metabolism	[H] Coenzyme transport and metabolism
994	sll1281	-	321	7258	5025	3782	4207	1059.93	1054.49	1037.29	1036.9	0.98097	0.30623	0.701165	photosystem II reaction center protein Z	photosystem II PsbZ protein	ko00195 Photosynthesis	[H] Coenzyme transport and metabolism
995	sll1280	-	909	968	658	467	487	49.9204	48.7611	45.231	42.387	0.887887	0.485943	0.827754	hypothetical protein	hypothetical protein		[O] Posttranslational modification, protein turnover, chaperones
996	slr1356	+	984	18699	13061	8316	9864	890.82	894.113	744.051	793.096	0.861179	0.0226032	0.15492	30S ribosomal protein S1	30S ribosomal protein S1	ko03010 Ribosome	[J] Translation, ribosomal structure and biogenesis
997	slr1357	+	846	24	14	18	13	1.32986	1.11473	1.8732	1.21574	1.26358	0.611599	0.909735	transposase	putative transposase [ISY100c: 1098251 - 1099197]		[L] Replication, recombination and repair
998	sll1277	-	1152	129	73	63	84	5.24933	4.26856	4.81472	5.76892	1.11197	0.468696	0.814631	recombination protein F	RecF protein	ko03440 Homologous recombination	[L] Replication, recombination and repair
999	sll1276	-	1602	1149	745	590	644	33.622	31.326	32.4245	31.8047	0.988931	0.556275	0.878475	ABC transporter	ATP-binding protein of ABC transporter		[V] Defense mechanisms
1000	sll1275	-	1773	3574	2677	1727	2163	94.4958	101.707	85.7564	96.5196	0.929019	0.985308	1	pyruvate kinase	pyruvate kinase 2	ko00010 Glycolysis / Gluconeogenesis^ko00230 Purine metabolism^ko00620 Pyruvate metabolism^ko00710 Carbon fixation in photosynthetic organisms^ko04930 Type II diabetes mellitus^ko05203 Viral carcinogenesis	[G] Carbohydrate transport and metabolism
1001	slr1362	+	399	605	392	307	332	71.0803	66.1796	67.7405	65.8313	0.973131	0.78175	0.967947	hypothetical protein	hypothetical protein		[S] Function unknown
1002	sll1274	-	513	431	364	222	213	39.3846	47.7964	38.0995	32.8496	0.813813	0.321437	0.714937	hypothetical protein	hypothetical protein		[S] Function unknown
1003	slr1363	+	1500	841	594	307	409	26.2828	26.6751	18.019	21.5725	0.747602	0.0171977	0.127854	hypothetical protein	hypothetical protein		[S] Function unknown
1004	slr1364	+	1086	3295	2228	1326	1536	142.23	138.196	107.497	111.9	0.782368	0.000759548	0.0115379	biotin synthetase	biotin synthetase	ko00780 Biotin metabolism	[H] Coenzyme transport and metabolism
1005	slr1365	+	651	1394	1068	610	683	100.38	110.51	82.4958	83.0056	0.784775	0.0180908	0.131772	BioY protein	hypothetical protein		[R] General function prediction only
1006	slr1366	+	483	265	168	95	129	25.7197	23.4301	17.3165	21.1305	0.782243	0.261694	0.656386	lipoprotein signal peptidase	lipoprotein signal peptidase (signal peptidase II)	ko03060 Protein export	[M] Cell wall/membrane/envelope biogenesis^[U] Intracellular trafficking, secretion, and vesicular transport
1007	sll1273	-	1422	547	338	244	340	18.0324	16.0114	15.1068	18.9168	0.999407	0.623975	0.916643	hypothetical protein	unknown protein
1008	sll1272	-	768	306	188	124	177	18.6778	16.4895	14.2149	18.2339	0.922697	0.914433	1	hypothetical protein	unknown protein
1009	sll1271	-	1716	917	712	492	526	25.0506	27.9495	25.2424	24.2514	0.933843	0.994304	1	hypothetical protein	probable porin; major outer membrane protein		[M] Cell wall/membrane/envelope biogenesis
1010	sll1270	-	1590	6047	4592	2321	2765	178.283	194.543	128.517	137.583	0.713739	1.71048e-07	7.14531e-06	glutamine ABC transporter	periplasmic substrate-binding and integral membrane protein of the ABC-type Bgt permease for basic amino acids and glutamine BgtB		[E] Amino acid transport and metabolism
1011	ssl2501	-	267	9422	6550	5705	5873	1654.24	1652.5	1881.17	1740.27	1.09517	0.00979072	0.0846198	hypothetical protein	unknown protein		[S] Function unknown
1012	slr1367	+	2565	5008	3541	2342	2434	91.5258	92.9929	80.3864	75.0759	0.842529	0.0204811	0.144012	glycogen phosphorylase	glycogen phosphorylase	ko00500 Starch and sucrose metabolism^ko04910 Insulin signaling pathway	[G] Carbohydrate transport and metabolism
1013	slr1368	+	591	485	336	256	250	38.4699	38.2968	38.136	33.4673	0.932739	0.933574	1	precorrin-6B methylase	precorrin decarbocylase	ko00860 Porphyrin and chlorophyll metabolism	[H] Coenzyme transport and metabolism
1014	slr1369	+	879	3638	2680	2251	2315	194.017	205.379	225.46	208.367	1.08621	0.0203866	0.143937	phosphatidate cytidylyltransferase	phosphatidate cytidylyltransferase	ko00564 Glycerophospholipid metabolism^ko04070 Phosphatidylinositol signaling system	[I] Lipid transport and metabolism
1015	sll1268	-	1551	3051	2296	1906	2093	92.214	99.7175	108.192	106.764	1.11996	0.000433017	0.00734036	hypothetical protein	unknown protein
1016	sll1267	-	588	6656	4769	3172	3925	530.643	546.338	474.94	528.117	0.93136	0.959124	1	hypothetical protein	unknown protein		[S] Function unknown
1017	sll1265	-	5934	5817	3902	3321	3472	45.9534	44.2946	49.2725	46.2913	1.0589	0.0304012	0.189145	hypothetical protein	unknown protein		[S] Function unknown
1018	sll0877	-	1368	808	575	367	380	27.688	28.3135	23.6191	21.9768	0.814191	0.122642	0.441839	hypothetical protein	hypothetical protein		[S] Function unknown
1019	slr0875	+	435	550	458	348	426	59.2707	70.923	70.4325	77.4797	1.13609	0.0342181	0.20525	large-conductance mechanosensitive channel	large-conductance mechanosensitive channel		[M] Cell wall/membrane/envelope biogenesis
1020	sll0876	-	633	181	128	92	113	13.4042	13.6213	12.7958	14.1235	0.996071	0.735574	0.956604	Holliday junction DNA helicase RuvA	Holliday junction DNA helicase RuvA	ko03440 Homologous recombination	[L] Replication, recombination and repair
1021	sll0875	-	774	604	517	373	394	36.5816	44.9946	42.4278	40.2738	1.0138	0.407642	0.784162	hypothetical protein	hypothetical protein		[S] Function unknown
1022	slr0876	+	1227	2486	1737	1073	1228	94.978	95.36	76.9907	79.1811	0.820497	0.0237056	0.15966	hypothetical protein	hypothetical protein		[R] General function prediction only
1023	ssr1480	+	249	25825	17877	11199	14055	4861.92	4836.22	3959.71	4465.8	0.868775	0.116163	0.431349	RNA-binding protein	putative RNA-binding protein		[R] General function prediction only
1024	slr0877	+	1449	5906	4073	2568	2991	191.07	189.346	156.031	163.311	0.839454	0.0144787	0.113589	aspartyl/glutamyl-tRNA amidotransferase subunit A	glutamyl-tRNA(Gln) amidotransferase subunit A	ko00970 Aminoacyl-tRNA biosynthesis	[J] Translation, ribosomal structure and biogenesis
1025	slr0878	+	735	606	396	252	340	38.6502	36.2927	30.1854	36.5981	0.891125	0.638546	0.923348	hypothetical protein	hypothetical protein		[M] Cell wall/membrane/envelope biogenesis
1026	slr0879	+	396	1234	873	457	650	146.079	148.501	101.602	129.863	0.785748	0.102371	0.396928	glycine decarboxylase complex H-protein	glycine decarboxylase complex H-protein	ko00630 Glyoxylate and dicarboxylate metabolism	[E] Amino acid transport and metabolism
1027	slr0880	+	1770	823	602	409	478	21.7968	22.9105	20.3439	21.3659	0.932953	0.999757	1	secreted protein MPB70	similar to fibronectin binding protein		[K] Transcription
1028	sll0873	-	1161	580	417	310	361	23.4187	24.1944	23.5078	24.6004	1.0104	0.451977	0.805919	carboxynorspermidine decarboxylase	carboxynorspermidine decarboxylase	ko00330 Arginine and proline metabolism	[E] Amino acid transport and metabolism
1029	ssl1633	-	210	4771	3690	1999	2588	1065.02	1183.64	838.063	975.018	0.806296	0.0847419	0.359564	high light inducible protein	high light-inducible polypeptide HliC, CAB/ELIP/HLIP superfamily		[S] Function unknown
1030	slr0881	+	309	814	591	359	438	123.49	128.837	102.287	112.146	0.84982	0.306522	0.701165	hypothetical protein	unknown protein		[S] Function unknown
1031	sll0872	-	390	2111	1631	1277	1353	253.741	281.709	288.277	274.474	1.05099	0.0602547	0.296063	hypothetical protein	unknown protein
1032	slr0882	+	1182	1638	1354	774	953	64.9625	77.1636	57.651	63.7886	0.854449	0.4178	0.789902	hypothetical protein	hypothetical protein YCF84	ko02010 ABC transporters	[R] General function prediction only
1033	slr0883	+	1443	1454	918	597	682	47.2351	42.8536	36.4243	37.3926	0.81938	0.0540358	0.278431	regulation of penicillin binding protein 5 production	hypothetical protein		[K] Transcription
1034	sll0871	-	426	1051	754	654	686	115.654	119.227	135.161	127.404	1.11787	0.0228647	0.155489	hypothetical protein	hypothetical protein		[S] Function unknown
1035	slr0884	+	1062	493	337	187	230	21.7615	21.3755	15.5024	17.1345	0.756587	0.0724319	0.327109	glyceraldehyde-3-phosphate dehydrogenase	glyceraldehyde 3-phosphate dehydrogenase 1 (NAD+)	ko00010 Glycolysis / Gluconeogenesis^ko05010 Alzheimer's disease	[G] Carbohydrate transport and metabolism
1036	slr0885	+	573	569	386	363	349	46.5505	45.3778	55.7744	48.1879	1.13091	0.076784	0.34012	hypothetical protein	hypothetical protein		[S] Function unknown
1037	sll0869	-	594	72	42	14	20	5.68215	4.76293	2.07503	2.66386	0.453696	0.0422669	0.233566	leucyl/phenylalanyl-tRNA--protein transferase	Leu/Phe-tRNA-protein transferase		[O] Posttranslational modification, protein turnover, chaperones
1038	sll0868	-	909	306	173	124	122	15.7806	12.8202	12.0099	10.6185	0.791183	0.220756	0.600064	lipoyl synthase	lipoic acid synthetase	ko00785 Lipoic acid metabolism	[H] Coenzyme transport and metabolism
1039	sll0867	-	1290	751	587	353	348	27.2908	30.652	24.0917	21.3431	0.784131	0.0630985	0.303921	hypothetical protein	hypothetical protein		[R] General function prediction only
1040	slr0886	+	741	1472	916	656	731	93.1228	83.27	77.9415	78.0489	0.884335	0.351862	0.740663	3-ketoacyl-ACP reductase	3-oxoacyl-[acyl-carrier protein] reductase	ko00061 Fatty acid biosynthesis^ko01040 Biosynthesis of unsaturated fatty acids	[I] Lipid transport and metabolism
1041	slr0887	+	807	448	336	228	256	26.0238	28.0464	24.8739	25.0977	0.924199	0.943935	1	hypothetical protein	hypothetical protein	ko00790 Folate biosynthesis	[E] Amino acid transport and metabolism^[H] Coenzyme transport and metabolism
1042	slr0888	+	504	16979	11991	10515	11392	1579.24	1602.64	1836.8	1788.29	1.13929	1.22005e-07	5.22091e-06	hypothetical protein	hypothetical protein		[S] Function unknown
1043	slr0889	+	1224	1473	1202	777	992	56.4141	66.1507	55.8885	64.1206	0.979149	0.551191	0.875964	ABC1-like	hypothetical protein		[R] General function prediction only
1044	ssr1499	+	267	7	21	6	7	1.229	5.29809	1.97844	2.07422	0.620898	0.745089	0.958752	hypothetical protein	hypothetical protein
1045	slr0890	+	393	276	214	163	206	32.9218	36.6803	36.5156	41.4708	1.12046	0.171427	0.528849	hypothetical protein	unknown protein		[S] Function unknown
1046	sll0865	-	1878	239	192	152	163	5.9658	6.88679	7.12576	6.86688	1.0887	0.288935	0.685049	excinuclease ABC subunit C	excinuclease ABC subunit C	ko03420 Nucleotide excision repair	[L] Replication, recombination and repair
1047	slr0891	+	1773	726	525	416	439	19.1953	19.9463	20.657	19.5895	1.02823	0.317731	0.711005	N-acetylmuramoyl-L-alanine amidase	N-acetylmuramoyl-L-alanine amidase		[M] Cell wall/membrane/envelope biogenesis
1048	sll0864	-	471	31	36	24	27	3.08537	5.14864	4.48615	4.53535	1.09564	0.623782	0.916643	hypothetical protein	hypothetical protein		[R] General function prediction only
1049	sll0863	-	399	97	56	40	41	11.3963	9.45423	8.82613	8.12977	0.813211	0.570804	0.884696	hypothetical protein	hypothetical protein		[S] Function unknown
1050	sll0862	-	1509	1702	1112	840	1057	52.8734	49.6394	49.0087	55.4183	1.01867	0.219216	0.598419	hypothetical protein	hypothetical protein		[M] Cell wall/membrane/envelope biogenesis
1051	sll0861	-	915	325	207	189	208	16.6506	15.2391	18.1854	17.985	1.13424	0.172918	0.530891	N-acetylmuramic acid 6-phosphate etherase	hypothetical protein	ko00520 Amino sugar and nucleotide sugar metabolism	[R] General function prediction only
1052	sll0860	-	519	553	313	300	296	49.9487	40.6245	50.8905	45.1224	1.06006	0.439473	0.804342	hypothetical protein	hypothetical protein		[S] Function unknown
1053	sll1317	-	984	11052	7637	5704	6621	526.517	522.804	510.349	532.348	0.993688	0.141256	0.478444	apocytochrome f	apocytochrome f, component of cytochrome b6/f complex	ko00195 Photosynthesis	[C] Energy production and conversion
1054	sll1316	-	576	9449	6637	4498	5141	769.006	776.176	687.512	706.143	0.901935	0.343164	0.729796	cytochrome B6-f complex iron-sulfur subunit	cytochrome b6-f complex iron-sulfur subunit (Rieske iron sulfur protein)	ko00195 Photosynthesis	[C] Energy production and conversion
1055	ssl2598	-	192	16456	10926	8397	9578	4017.81	3833.28	3850.4	3946.76	0.993131	0.147952	0.490781	photosystem II reaction center protein H	photosystem II PsbH protein	ko00195 Photosynthesis	[C] Energy production and conversion
1056	smr0009	+	129	2398	1697	1239	1215	871.417	886.142	845.6	745.168	0.905101	0.613778	0.910675	photosystem II reaction center protein N	photosystem II PsbN protein		[D] Cell cycle control, cell division, chromosome partitioning
1057	ssl2595	-	267	354	263	134	177	62.1525	66.3522	44.1852	52.4481	0.751982	0.122197	0.441839	hypothetical protein	hypothetical protein		[S] Function unknown
1058	sll1315	-	1056	219	156	97	109	9.7218	9.95112	8.08707	8.16639	0.826184	0.468854	0.814631	hypothetical protein	unknown protein
1059	sll1314	-	1107	689	475	336	394	29.1768	28.9039	26.7224	28.1589	0.944913	0.947195	1	C4-dicarboxylase binding protein	putative C4-dicarboxylase binding protein, periplasmic protein
1060	slr1403	+	9048	1164	812	656	638	6.03069	6.04525	6.38314	5.57873	0.990554	0.569966	0.884418	integrin subunits alpha/beta4	unknown protein		[S] Function unknown
1061	sll1308	-	744	202	111	96	86	12.7276	10.0499	11.3601	9.1452	0.900245	0.734903	0.956604	short chain dehydrogenase	probable oxidoreductase		[I] Lipid transport and metabolism^[Q] Secondary metabolites biosynthesis, transport and catabolism
1062	slr1406	+	543	1140	841	606	594	98.4173	104.33	98.2553	86.5474	0.911495	0.727428	0.955867	hypothetical protein	periplasmic protein, function unknown
1063	slr1407	+	867	365	235	251	226	19.7351	18.2583	25.4881	20.6232	1.21367	0.0923662	0.376215	hypothetical protein	unknown protein
1064	slr1409	+	978	332	199	183	207	15.9135	13.7065	16.4739	16.7455	1.12152	0.213932	0.594368	beta transducin-like-protein	periplasmic WD-repeat protein
1065	slr1410	+	1002	281	193	135	224	13.1463	12.9748	11.8618	17.6867	1.13121	0.346336	0.732988	beta transducin-like-protein	periplasmic WD-repeat protein
1066	sll1307	-	525	1772	1261	1010	1079	158.223	161.796	169.373	162.603	1.03737	0.116238	0.431349	hypothetical protein	periplasmic protein, function unknown
1067	sll1306	-	1005	1585	889	1015	1042	73.9315	59.5863	88.9167	82.0293	1.28032	0.0123449	0.101926	hypothetical protein	periplasmic protein, function unknown		[G] Carbohydrate transport and metabolism
1068	sll1305	-	885	636	383	400	428	33.6884	29.1519	39.7924	38.262	1.24211	0.00544795	0.0546195	hypothetical protein	probable hydrolase		[R] General function prediction only
1069	sll1304	-	861	662	389	411	481	36.043	30.4339	42.0264	44.1987	1.29707	0.000899116	0.0133122	hypothetical protein	unknown protein
1070	sll1785	-	804	1768	1112	984	1151	103.084	93.1665	107.751	113.263	1.12618	0.0059156	0.0581452	hypothetical protein	periplasmic protein, function unknown
1071	sll1784	-	801	2333	1518	1223	1326	136.536	127.659	134.424	130.972	1.00455	0.294422	0.69046	hypothetical protein	periplasmic protein, function unknown
1072	sll1783	-	441	1184	665	471	611	125.858	101.577	94.0298	109.615	0.8954	0.673837	0.930281	hypothetical protein	hypothetical protein		[S] Function unknown
1073	slr1852	+	564	2553	1758	1250	1300	212.197	209.967	195.126	182.361	0.894171	0.372074	0.763512	hypothetical protein	unknown protein		[S] Function unknown
1074	slr1853	+	339	539	337	285	319	74.5342	66.964	74.0165	74.4489	1.04924	0.339645	0.726656	hypothetical protein	carboxymuconolactone decarboxylase		[S] Function unknown
1075	slr1854	+	594	1051	680	554	634	82.9436	77.1141	82.112	84.4443	1.0406	0.218078	0.5973	hypothetical protein	unknown protein		[S] Function unknown
1076	slr1855	+	1821	3725	2378	2240	2489	95.8921	87.9656	108.298	108.139	1.1772	8.67608e-06	0.000247515	hypothetical protein	unknown protein		[S] Function unknown
1077	slr1856	+	327	464	281	330	328	66.5176	57.8855	88.8483	79.3585	1.35211	0.00124782	0.0175847	anti-sigma B factor antagonist	phosphoprotein substrate of icfG gene cluster		[T] Signal transduction mechanisms
1078	slr1857	+	2121	3450	2429	2191	2438	76.2509	77.1432	90.9463	90.9412	1.18575	2.53963e-06	8.4872e-05	glycogen operon protein GlgX	isoamylase	ko00500 Starch and sucrose metabolism	[G] Carbohydrate transport and metabolism
1079	slr1859	+	324	426	290	291	336	61.6355	60.2926	79.0735	82.0468	1.32144	0.00205714	0.0254172	hypothetical protein	anti-sigma f factor antagonist		[T] Signal transduction mechanisms
1080	slr1860	+	1902	700	498	447	603	17.2526	17.6372	20.6909	25.0827	1.31195	0.000613617	0.00969901	ICFG protein	carbon metabolisms regulatory protein IcfG		[T] Signal transduction mechanisms
1081	slr1861	+	429	111	65	58	67	12.1292	10.2063	11.9029	12.3562	1.08613	0.577616	0.887604	hypothetical protein	probable sigma regulatory factor		[T] Signal transduction mechanisms
1082	slr1862	+	702	15	11	17	11	1.00166	1.05552	2.13204	1.23972	1.63902	0.336397	0.724756	hypothetical protein	unknown protein
1083	sll1780	-	1014	0	0	0	0	0	0	0	0	NA	NA	NA	transposase	putative transposase [ISY203b: 1200306 - 1201479]		[L] Replication, recombination and repair
1084	slr1863	+	1518	61	20	18	10	1.88376	0.887502	1.04396	0.52119	0.56478	0.319497	0.712717	hypothetical protein	unknown protein
1085	slr1864	+	1068	234	216	134	137	10.271	13.6237	11.0463	10.1489	0.887026	0.819424	0.982357	hypothetical protein	hypothetical protein		[R] General function prediction only
1086	slr1865	+	1260	252	191	119	121	9.37555	10.2111	8.31495	7.5977	0.812422	0.375151	0.764463	hypothetical protein	unknown protein		[G] Carbohydrate transport and metabolism
1087	slr1866	+	999	51	31	28	42	2.39316	2.09029	2.46761	3.32622	1.29227	0.336002	0.724756	hypothetical protein	unknown protein
1088	slr1867	+	1044	2316	1541	999	1170	103.993	99.429	84.2458	88.6651	0.85001	0.096541	0.386696	anthranilate phosphoribosyltransferase	anthranilate phosphoribosyltransferase	ko00400 Phenylalanine, tyrosine and tryptophan biosynthesis	[E] Amino acid transport and metabolism
1089	sll1776	-	675	383	260	155	219	26.5988	25.9466	20.2167	25.6689	0.873258	0.617172	0.914061	deoxyribose-phosphate aldolase	deoxyribose-phosphate aldolase	ko00030 Pentose phosphate pathway	[F] Nucleotide transport and metabolism
1090	sll1775	-	2451	2114	1521	1091	1251	40.4323	41.802	39.189	40.3814	0.967607	0.580537	0.890149	hypothetical protein	hypothetical protein		[G] Carbohydrate transport and metabolism
1091	sll1774	-	780	1878	1270	1343	1222	112.867	109.678	151.588	123.949	1.23812	0.048193	0.255452	hypothetical protein	hypothetical protein		[S] Function unknown
1092	slr1869	+	756	1660	1166	808	1018	102.933	103.893	94.0963	106.535	0.970051	0.574791	0.886272	hypothetical protein	unknown protein
1093	slr1870	+	747	388	355	204	237	24.3488	32.0124	24.0432	25.1012	0.871955	0.721209	0.951296	hypothetical protein	hypothetical protein		[S] Function unknown
1094	sll1773	-	696	941	622	528	537	63.3792	60.1994	66.7894	61.0425	1.03442	0.281159	0.678532	hypothetical protein	hypothetical protein		[S] Function unknown
1095	slr1871	+	885	118	78	54	64	6.25036	5.93694	5.37197	5.72143	0.910242	0.910517	1	transcriptional regulator	transcriptional regulator		[K] Transcription
1096	sll1772	-	2466	723	469	322	466	13.744	12.8112	11.496	14.9507	0.995912	0.636445	0.923348	recombination and DNA strand exchange inhibitor protein	DNA mismatch repair protein MutS	ko03430 Mismatch repair	[L] Replication, recombination and repair
1097	sll1771	-	762	3418	1909	2127	2339	210.273	168.757	245.751	242.853	1.28909	0.00301356	0.03466	hypothetical protein	protein serin-threonin phosphatase		[T] Signal transduction mechanisms
1098	sll1770	-	1755	3160	2134	1683	1913	84.4066	81.9084	84.4287	86.2393	1.02617	0.0972002	0.386919	ABC1-like	hypothetical protein		[S] Function unknown
1099	sll1769	-	315	908	613	498	636	135.127	131.087	139.188	159.74	1.12289	0.0281656	0.17937	hypothetical protein	hypothetical protein		[S] Function unknown
1100	ssl3383	-	270	237	198	102	145	41.1482	49.3984	33.2598	42.4885	0.836568	0.558846	0.8798	hypothetical protein	unknown protein
1101	ssl3382	-	174	495	363	272	257	133.359	140.53	137.627	116.856	0.929146	0.926221	1	hypothetical protein	hypothetical protein		[S] Function unknown
1102	sll1768	-	978	771	512	302	415	36.9558	35.2649	27.1864	33.572	0.841288	0.266719	0.662609	binding protein-dependent transport system protein OppB	probable oligopeptides ABC transporter permease protein		[E] Amino acid transport and metabolism^[P] Inorganic ion transport and metabolism
1103	slr1874	+	1062	659	478	316	339	29.0889	30.319	26.1966	25.2547	0.86607	0.432951	0.800857	D-alanyl-alanine synthetase A	D-alanine--D-alanine ligase	ko00473 D-Alanine metabolism^ko00550 Peptidoglycan biosynthesis	[M] Cell wall/membrane/envelope biogenesis
1104	slr1875	+	636	219	168	133	115	16.1419	17.7936	18.411	14.3057	0.964086	0.888963	1	exopolysaccharide synthesis protein ExoD	hypothetical protein		[R] General function prediction only
1105	ssl3379	-	294	498	283	238	273	79.4051	64.8411	71.271	73.4654	1.0034	0.654873	0.924204	ATP-dependent Clp protease adaptor	hypothetical protein		[O] Posttranslational modification, protein turnover, chaperones
1106	slr1876	+	471	98	64	67	58	9.75375	9.15314	12.5238	9.74259	1.17769	0.373702	0.763665	hypothetical protein	hypothetical protein		[C] Energy production and conversion
1107	sll1767	-	339	10426	7058	4688	5532	1441.73	1402.47	1217.51	1291.07	0.881997	0.11991	0.438779	30S ribosomal protein S6	30S ribosomal protein S6	ko03010 Ribosome	[J] Translation, ribosomal structure and biogenesis
1108	slr1877	+	828	1491	1114	714	731	84.4139	90.6287	75.9191	69.8481	0.832753	0.0956077	0.384428	5-oxo-1,2,5-tricarboxilic-3-penten acid decarboxylase/isomerase	2-hydroxyhepta-2,4-diene-1,7-dioate isomerase		[Q] Secondary metabolites biosynthesis, transport and catabolism
1109	slr1878	+	816	273	231	101	159	15.6834	19.0692	10.8972	15.4161	0.757161	0.305293	0.700636	phycocyanin alpha phycocyanobilin lyase CpcE	phycocyanin alpha-subunit phycocyanobilin lyase	ko00196 Photosynthesis - antenna proteins	[C] Energy production and conversion
1110	sll1766	-	1194	755	455	489	563	29.6421	25.6695	36.0568	37.3054	1.32634	0.000130993	0.00265695	arylsulfatase	hypothetical protein		[R] General function prediction only
1111	sll1765	-	477	351	269	246	231	34.4949	37.9879	45.4046	38.3143	1.15502	0.0883673	0.368267	hypothetical protein	unknown protein
1112	sll1764	-	432	703	499	344	369	76.2848	77.8086	70.1064	67.5787	0.893517	0.616393	0.913782	hypothetical protein	unknown protein
1113	sll1763	-	402	768	541	352	359	89.5574	90.653	77.0903	70.6539	0.819842	0.147733	0.490781	hypothetical protein	unknown protein
1114	sll1762	-	1146	2594	1545	824	1047	106.109	90.8144	63.3032	72.2819	0.688517	0.00335121	0.0378116	hypothetical protein	periplasmic protein, putative polar amino acid transport system substrate-binding protein		[E] Amino acid transport and metabolism^[T] Signal transduction mechanisms
1115	slr1879	+	726	116	65	64	42	7.4901	6.03098	7.76116	4.57699	0.912512	0.860521	0.991339	precorrin-2 methyltransferase	precorrin-2 methyltransferase	ko00860 Porphyrin and chlorophyll metabolism	[H] Coenzyme transport and metabolism
1116	sll1761	-	612	77	64	57	71	5.89801	7.04433	8.19986	9.17856	1.34276	0.121304	0.441096	hypothetical protein	unknown protein
1117	sll1760	-	918	1811	1320	823	887	92.4788	96.8595	78.9297	76.4449	0.820619	0.0444263	0.240946	homoserine kinase	homoserine kinase	ko00260 Glycine, serine and threonine metabolism	[E] Amino acid transport and metabolism
1118	slr1880	+	1131	254	264	171	202	10.5278	15.7236	13.3112	14.1305	1.04534	0.477051	0.820976	hypothetical protein	hypothetical protein		[R] General function prediction only
1119	sll1758	-	1443	3314	2303	1443	1589	107.66	107.507	88.0406	87.1214	0.814075	0.00772543	0.0704626	phosphoglucosamine mutase	MrsA protein homolog	ko00520 Amino sugar and nucleotide sugar metabolism	[G] Carbohydrate transport and metabolism
1120	ssr3184	+	225	1750	1167	655	785	364.605	349.381	256.296	276.029	0.745568	0.000811272	0.0121656	ferredoxin	4Fe-4S type iron-sulfur protein		[C] Energy production and conversion
1121	slr1881	+	720	856	623	538	520	55.7324	58.2863	65.7859	57.1398	1.07812	0.14898	0.491644	high-affinity branched-chain amino acid transport ATP-binding protein BraG	ATP-binding subunit of the ABC-type Nat permease for neutral amino acids	ko02010 ABC transporters	[E] Amino acid transport and metabolism
1122	slr1882	+	939	324	173	179	192	16.1751	12.4106	16.783	16.1772	1.15304	0.181827	0.54393	bifunctional riboflavin kinase/FMN adenylyltransferase	riboflavin biosynthesis protein RibF	ko00740 Riboflavin metabolism	[H] Coenzyme transport and metabolism
1123	sll1757	-	876	2446	1785	1307	1619	130.894	137.26	131.357	146.221	1.03515	0.0639439	0.306111	hypothetical protein	hypothetical protein		[S] Function unknown
1124	ssr3188	+	267	275	231	113	151	48.2823	58.279	37.2606	44.7438	0.769552	0.231168	0.615454	hypothetical protein	hypothetical protein		[S] Function unknown
1125	ssl3364	-	222	32292	23639	14766	16846	6818.81	7172.77	5855.89	6003.59	0.847616	0.00502411	0.0511003	hypothetical protein	CP12 polypeptide		[S] Function unknown
1126	slr1884	+	1011	850	644	425	476	39.4125	42.9087	37.0102	37.2497	0.902074	0.707601	0.946512	tryptophanyl-tRNA synthetase	tryptophanyl-tRNA synthetase	ko00970 Aminoacyl-tRNA biosynthesis	[J] Translation, ribosomal structure and biogenesis
1127	ssr3189	+	165	11747	9310	5760	6191	3337.41	3800.82	3073.42	2968.55	0.846424	0.191771	0.556929	hypothetical protein	hypothetical protein
1128	slr1885	+	576	992	607	592	602	80.7339	70.9867	90.4862	82.6878	1.1414	0.0462335	0.248443	hypothetical protein	hypothetical protein		[H] Coenzyme transport and metabolism
1129	slr1886	+	462	4019	3006	1832	2097	407.796	438.286	349.113	359.107	0.837059	0.0292161	0.183726	iojap protein	hypothetical protein		[S] Function unknown
1130	sll1755	-	1221	423	377	212	297	16.2402	20.7987	15.2863	19.2446	0.932287	0.91779	1	hypothetical protein	unknown protein		[S] Function unknown
1131	slr1887	+	960	5176	3466	2081	2540	252.749	243.203	190.846	209.329	0.806884	0.00142718	0.019332	porphobilinogen deaminase	porphobilinogen deaminase (hydroxymethylbilane synthase, preuroporphyrinogen synthase)	ko00860 Porphyrin and chlorophyll metabolism	[H] Coenzyme transport and metabolism
1132	slr1888	+	1890	583	444	285	333	14.4602	15.8246	13.276	13.9396	0.898656	0.739057	0.956604	hypothetical protein	4-hydroxybutyrate coenzyme A transferase.		[C] Energy production and conversion^[K] Transcription
1133	slr2132	+	2091	543	343	267	272	12.1734	11.0497	11.2419	10.2916	0.927244	0.849477	0.989318	phosphate acetyltransferase	phosphotransacetylase	ko00430 Taurine and hypotaurine metabolism^ko00620 Pyruvate metabolism^ko00640 Propanoate metabolism^ko00680 Methane metabolism^ko00720 Carbon fixation pathways in prokaryotes	[C] Energy production and conversion
1134	sll2015	-	612	476	377	287	355	36.4605	41.4955	41.287	45.8928	1.11832	0.0768639	0.34012	hypothetical protein	hypothetical protein		[S] Function unknown
1135	sll2014	-	711	501	363	222	279	33.032	34.3913	27.4895	31.0457	0.868176	0.533776	0.862764	sugar fermentation stimulation protein A	sugar fermentation stimulation protein		[R] General function prediction only
1136	sll2013	-	585	1175	858	623	787	94.1561	98.7967	93.7595	106.435	1.03753	0.147976	0.490781	hypothetical protein	hypothetical protein		[S] Function unknown
1137	sll2012	-	954	1786	1101	886	967	87.7606	77.741	81.7652	80.1947	0.9786	0.646367	0.924204	RNA polymerase sigma factor SigD	group2 RNA polymerase sigma factor SigD	ko05111 Vibrio cholerae pathogenic cycle	[K] Transcription
1138	sll2011	-	624	260	160	116	106	19.5324	17.2722	16.3665	13.4397	0.809851	0.322087	0.715268	hypothetical protein	hypothetical protein		[O] Posttranslational modification, protein turnover, chaperones
1139	sll2010	-	1356	853	594	415	394	29.4887	29.5079	26.9446	22.9882	0.846367	0.2355	0.62133	UDP-N-acetylmuramoyl-L-alanyl-D-glutamate synthetase	UDP-N-acetylmuramoylalanine--D-glutamate ligase	ko00471 D-Glutamine and D-glutamate metabolism^ko00550 Peptidoglycan biosynthesis	[M] Cell wall/membrane/envelope biogenesis
1140	sll2009	-	1305	1237	851	526	564	44.4351	43.9269	35.4861	34.1929	0.788564	0.0239245	0.160212	processing protease	processing protease	ko00310 Lysine degradation^ko00780 Biotin metabolism	[R] General function prediction only
1141	sll2008	-	1290	3243	2289	1253	1407	117.848	119.527	85.5154	86.2923	0.72378	2.45594e-06	8.28642e-05	processing protease	processing protease	ko00310 Lysine degradation^ko00780 Biotin metabolism	[O] Posttranslational modification, protein turnover, chaperones
1142	slr2135	+	774	1768	1123	773	843	107.08	97.7349	87.9269	86.1696	0.850019	0.115796	0.431349	hydrogenase accessory protein	hydrogenase accessory protein HupE		[O] Posttranslational modification, protein turnover, chaperones
1143	slr2136	+	1209	3427	2575	1662	2073	132.878	143.47	121.029	135.656	0.928845	0.983931	1	4-hydroxy-3-methylbut-2-en-1-yl diphosphate synthase	GcpE protein homolog	ko00900 Terpenoid backbone biosynthesis	[I] Lipid transport and metabolism
1144	sll2007	-	414	293	172	139	148	33.1767	27.9859	29.5595	28.2832	0.94572	0.980956	1	hypothetical protein	hypothetical protein		[V] Defense mechanisms
1145	sll2006	-	354	373	246	153	207	49.3938	46.8105	38.0515	46.2631	0.876412	0.624591	0.917026	hypothetical protein	hypothetical protein		[S] Function unknown
1146	sll2005	-	3234	10995	7323	4771	5654	159.376	152.532	129.883	138.319	0.859879	0.0260092	0.169956	DNA gyrase B subunit	DNA gyrase B subunit [Contains: Ssp gyrB intein]		[L] Replication, recombination and repair
1147	ssl3829	-	255	238	186	103	156	43.7525	49.1342	35.5615	48.4007	0.903921	0.917239	1	hypothetical protein	hypothetical protein		[S] Function unknown
1148	sml0007	-	117	2130	1424	917	1202	853.415	819.852	690.028	812.805	0.898143	0.574244	0.886113	photosystem II protein PsbY	photosystem II protein Y
1149	slr2141	+	1020	784	585	276	439	36.0315	38.6337	23.8228	34.0512	0.775112	0.269818	0.666756	hypothetical protein	hypothetical protein		[E] Amino acid transport and metabolism
1150	sll2003	-	1329	1287	877	664	798	45.3963	44.4514	43.9872	47.5057	1.01831	0.260845	0.655664	hypothetical protein	hypothetical protein
1151	slr2143	+	1203	551	376	252	257	21.471	21.0539	18.4424	16.9019	0.831143	0.25681	0.651441	isopenicillin N epimerase	L-cysteine/cystine lyase		[E] Amino acid transport and metabolism
1152	sll2002	-	876	509	350	216	245	27.2383	26.9138	21.7086	22.1274	0.809498	0.199433	0.568848	hypothetical protein	hypothetical protein		[S] Function unknown
1153	slr2144	+	903	3220	2266	1552	1847	167.161	169.038	151.317	161.825	0.931421	0.930221	1	hypothetical protein	periplasmic protein, function unknown		[S] Function unknown
1154	slr1803	+	927	211	146	125	144	10.6701	10.6092	11.8717	12.29	1.13545	0.238179	0.625578	adenine-specific methyltransferase	adenine-specific DNA methylase	ko03430 Mismatch repair	[L] Replication, recombination and repair
1155	sll1710	-	783	122	70	52	64	7.30406	6.02209	5.84689	6.46675	0.92402	0.932818	1	transposase	putative transposase [ISY523b: 1275354 - 1276224]		[L] Replication, recombination and repair
1156	sll1709	-	744	671	388	290	375	42.2782	35.1293	34.3169	39.8773	0.958489	0.923158	1	glucose dehydrogenase	3-ketoacyl-acyl carrier protein reductase	ko00030 Pentose phosphate pathway	[I] Lipid transport and metabolism^[Q] Secondary metabolites biosynthesis, transport and catabolism
1157	ssl3291	-	282	2220	1471	714	875	369.037	351.378	222.911	245.486	0.650177	1.29656e-08	6.40795e-07	hypothetical protein	hypothetical protein		[S] Function unknown
1158	sll1708	-	678	382	270	181	244	26.4119	26.8253	23.5035	28.4726	0.976311	0.71919	0.95088	NarL subfamily protein	two-component response regulator NarL subfamily		[T] Signal transduction mechanisms
1159	slr1805	+	2247	869	683	641	644	18.1294	20.4752	25.1153	22.6752	1.23795	0.00209216	0.0257592	sensory transduction histidine kinase	two-component sensor histidine kinase		[T] Signal transduction mechanisms
1160	sll1704	-	768	208	141	90	123	12.6961	12.3671	10.3173	12.671	0.917213	0.931987	1	cell-cell signaling protein, C-factor	probable short chain dehydrogenase		[I] Lipid transport and metabolism^[Q] Secondary metabolites biosynthesis, transport and catabolism
1161	sll1703	-	1830	256	139	136	114	6.55776	5.11652	6.54291	4.92857	0.982629	0.941324	1	endopeptidase IV	protease IV		[O] Posttranslational modification, protein turnover, chaperones^[U] Intracellular trafficking, secretion, and vesicular transport
1162	sll1702	-	510	743	541	281	349	68.2944	71.4559	48.5087	54.1406	0.734519	0.0145849	0.113883	hypothetical protein	hypothetical protein YCF51		[S] Function unknown
1163	slr1807	+	783	618	384	265	361	36.9993	33.0355	29.7966	36.4765	0.946289	0.963189	1	hypothetical protein	hypothetical protein		[R] General function prediction only
1164	slr1808	+	1281	5128	3653	2277	2777	187.657	192.093	156.494	171.512	0.86374	0.09229	0.376215	glutamyl-tRNA reductase	transfer RNA-Gln reductase	ko00860 Porphyrin and chlorophyll metabolism	[H] Coenzyme transport and metabolism
1165	slr1809	+	795	1933	1470	987	1109	113.981	124.555	109.303	110.365	0.920904	0.845491	0.988943	hypothetical protein	unknown protein		[S] Function unknown
1166	sll1699	-	1893	691	557	368	437	17.1117	19.8205	17.1151	18.2641	0.957949	0.727947	0.955975	ABC transporter substrate-binding protein	oligopeptide-binding protein of oligopeptide ABC transporter		[E] Amino acid transport and metabolism
1167	sll1698	-	378	149	103	58	68	18.4783	18.3551	13.5089	14.2326	0.753162	0.308293	0.703839	hypothetical protein	hypothetical protein		[S] Function unknown
1168	sll1697	-	963	2533	1803	1090	1239	123.304	126.119	99.6514	101.792	0.807638	0.0114339	0.0959846	hypothetical protein	hypothetical protein		[S] Function unknown
1169	slr1811	+	477	665	508	401	511	65.3536	71.7392	74.0132	84.7559	1.15811	0.0153616	0.11821	hypothetical protein	hypothetical protein		[S] Function unknown
1170	slr1812	+	474	536	290	334	302	53.0094	41.2127	62.0371	50.4076	1.1934	0.233729	0.619452	hypothetical protein	hypothetical protein
1171	slr1813	+	459	1250	870	622	771	127.663	127.678	119.306	132.895	0.987701	0.465945	0.814254	hypothetical protein	hypothetical protein		[S] Function unknown
1172	slr1814	+	462	1003	603	589	654	101.771	87.9197	112.242	111.996	1.18212	0.00610188	0.0593116	hypothetical protein	hypothetical protein		[S] Function unknown
1173	slr1815	+	534	483	322	228	302	42.4006	40.6187	37.5904	44.7438	0.991748	0.61938	0.914262	hypothetical protein	hypothetical protein		[R] General function prediction only
1174	slr1816	+	2151	1036	712	632	749	22.578	22.2972	25.8678	27.5492	1.19034	0.00189176	0.0237357	hypothetical protein	hypothetical protein		[O] Posttranslational modification, protein turnover, chaperones
1175	sll1696	-	810	2963	1665	1982	2550	171.48	138.465	215.428	249.071	1.49865	8.25671e-05	0.00177747	hypothetical protein	hypothetical protein		[S] Function unknown
1176	sll1695	-	510	12063	7611	8821	10255	1108.8	1005.27	1522.76	1590.86	1.47281	2.67002e-24	5.85569e-22	general secretion pathway protein G	pilin polypeptide PilA2	ko02020 Two-component system	[U] Intracellular trafficking, secretion, and vesicular transport
1177	sll1694	-	504	390897	255104	274084	311851	36357.9	34095.6	47878	48953.5	1.37441	4.2704e-31	1.66498e-28	general secretion pathway protein G	pilin polypeptide PilA1	ko02020 Two-component system	[U] Intracellular trafficking, secretion, and vesicular transport
1178	sll1693	-	1320	7879	5022	5546	6454	279.81	256.279	369.904	386.832	1.41158	4.64712e-23	8.58249e-21	hypothetical protein	hypothetical protein		[R] General function prediction only
1179	slr1818	+	603	631	386	365	405	49.0545	43.1202	53.2916	53.138	1.15465	0.0447709	0.241694	hypothetical protein	hypothetical protein		[S] Function unknown
1180	sll1692	-	435	2162	1580	1362	1459	232.988	244.669	275.658	265.359	1.13265	0.00103902	0.0151913	hypothetical protein	hypothetical protein		[S] Function unknown
1181	sll1691	-	450	2092	1285	1286	1113	217.929	192.354	251.601	195.682	1.09018	0.429767	0.798333	hypothetical protein	hypothetical protein		[S] Function unknown
1182	slr1819	+	993	1873	1231	1131	1093	88.4209	83.5064	100.276	87.084	1.08976	0.154601	0.500612	hypothetical protein	hypothetical protein		[S] Function unknown
1183	sll1689	-	1107	574	447	369	481	24.307	27.2001	29.3469	34.3768	1.23718	0.00239988	0.0286435	RNA polymerase sigma factor	group2 RNA polymerase sigma factor SigE	ko05111 Vibrio cholerae pathogenic cycle	[K] Transcription
1184	sll1688	-	1299	33147	22568	10827	12961	1196.19	1170.29	733.807	789.4	0.643657	1.66106e-26	4.16334e-24	threonine synthase	threonine synthase	ko00260 Glycine, serine and threonine metabolism^ko00750 Vitamin B6 metabolism	[E] Amino acid transport and metabolism
1185	slr1820	+	1470	338	237	161	181	10.7787	10.8603	9.64255	9.74157	0.895795	0.746123	0.9589	hypothetical protein	hypothetical protein		[M] Cell wall/membrane/envelope biogenesis
1186	sll1687	-	2910	1341	973	771	886	21.6024	22.5232	23.3262	24.0884	1.07454	0.0470424	0.251412	hypothetical protein	unknown protein		[T] Signal transduction mechanisms
1187	slr1821	+	1098	2508	1684	1162	1358	107.076	103.312	93.1723	97.8509	0.907957	0.557466	0.879168	hypothetical protein	hypothetical protein		[M] Cell wall/membrane/envelope biogenesis
1188	slr1822	+	657	135	90	52	82	9.63241	9.22759	6.96821	9.87452	0.89304	0.86665	0.992612	endonuclease III	endonuclease III	ko03410 Base excision repair	[L] Replication, recombination and repair
1189	slr1732	+	447	1988	1210	843	920	208.485	182.343	166.036	162.835	0.841473	0.136549	0.471605	hypothetical protein	hypothetical protein		[S] Function unknown
1190	sll1631	-	492	166	172	91	104	15.8165	23.5491	16.2839	16.7238	0.838493	0.70771	0.946512	hypothetical protein	putative cytidine and deoxycytidylate deaminase		[F] Nucleotide transport and metabolism^[J] Translation, ribosomal structure and biogenesis
1191	sll1630	-	423	84	45	40	43	9.30905	7.16611	8.32536	8.04258	0.993492	0.923334	1	hypothetical protein	unknown protein		[S] Function unknown
1192	sll1629	-	1359	190	96	73	73	6.55391	4.75842	4.72919	4.24982	0.793736	0.33687	0.724756	DNA photolyase	bacterial cryptochrome		[L] Replication, recombination and repair
1193	sll1628	-	1152	1093	796	520	550	44.4769	46.5449	39.7406	37.7727	0.851591	0.232448	0.61699	hypothetical protein	hypothetical protein		[R] General function prediction only
1194	slr1734	+	1425	4776	3249	2275	2476	157.114	153.584	140.556	137.469	0.894838	0.291646	0.68776	OxPPCycle gene	glucose 6-phosphate dehydrogenase assembly protein		[G] Carbohydrate transport and metabolism
1195	slr1735	+	756	2516	1834	1258	1514	156.011	163.414	146.501	158.442	0.954666	0.692613	0.939095	ABC transporter	ATP-binding subunit of the ABC-type Bgt permease for basic amino acids and glutamine		[E] Amino acid transport and metabolism
1196	sll1626	-	609	52965	36801	27848	29351	4076.98	4070.55	4025.87	3813.06	0.962123	0.598988	0.902468	SOS function regulatory protein	LexA repressor		[L] Replication, recombination and repair
1197	sll1625	-	993	1223	870	687	707	57.7356	59.0175	60.9103	56.3297	1.00417	0.373223	0.763665	succinate dehydrogenase iron-sulfur subunit	succinate dehydrogenase iron- sulphur protein subunit	ko00020 Citrate cycle (TCA cycle)^ko00190 Oxidative phosphorylation^ko00623 Toluene degradation^ko00650 Butanoate metabolism^ko00720 Carbon fixation pathways in prokaryotes	[C] Energy production and conversion
1198	sll1624	-	1002	1845	1150	892	1109	86.3168	77.311	78.3755	87.5652	1.01414	0.323097	0.716202	regulatory components of sensory transduction system	two-component response regulator		[T] Signal transduction mechanisms
1199	sll1623	-	669	327	217	167	117	22.9133	21.8497	21.9773	13.8365	0.800076	0.44929	0.8056	ABC transporter	ABC transporter ATP-binding protein		[P] Inorganic ion transport and metabolism
1200	slr1736	+	924	627	419	234	290	31.8099	30.5459	22.296	24.831	0.755775	0.0431673	0.236678	tocopherol phytyltransferase	homogentisate phytyltransferase	ko00130 Ubiquinone and other terpenoid-quinone biosynthesis	[H] Coenzyme transport and metabolism
1201	slr1737	+	1089	255	172	112	142	10.9769	10.6393	9.05468	10.3164	0.896139	0.79043	0.972176	hypothetical protein	hypothetical protein	ko00130 Ubiquinone and other terpenoid-quinone biosynthesis	[H] Coenzyme transport and metabolism
1202	sll1621	-	567	10425	7249	5834	6765	861.905	861.204	905.871	943.957	1.07354	0.000572024	0.00916544	hypothetical protein	AhpC/TSA family protein		[O] Posttranslational modification, protein turnover, chaperones
1203	slr1738	+	417	1000	706	536	534	112.417	114.046	113.165	101.315	0.947087	0.947159	1	hypothetical protein	transcription regulator Fur family		[K] Transcription
1204	sll1620	-	474	955	596	396	431	94.4477	84.6991	73.5529	71.9393	0.81214	0.0830589	0.3563	hypothetical protein	hypothetical protein		[S] Function unknown
1205	slr1739	+	366	1609	1068	1097	1066	206.083	196.563	263.881	230.432	1.22767	0.0082429	0.0737866	photosystem II protein	photosystem II 13 kDa protein homolog	ko00195 Photosynthesis	[H] Coenzyme transport and metabolism
1206	slr1740	+	1746	1433	1043	845	902	38.4741	40.2394	42.6084	40.8724	1.06057	0.0704222	0.325267	ABC transporter substrate-binding protein	oligopeptide binding protein of ABC transporter		[E] Amino acid transport and metabolism
1207	sll1618	-	600	804	599	381	439	62.8162	67.2491	55.9058	57.887	0.87489	0.480447	0.823281	hypothetical protein	hypothetical protein		[S] Function unknown
1208	slr1742	+	768	419	324	134	210	25.5752	28.4181	15.3613	21.6334	0.685172	0.0485928	0.256409	hypothetical protein	probable cobyric acid synthase		[S] Function unknown
1209	slr1743	+	1212	2203	1654	1123	1216	85.2076	91.9272	81.5756	79.3777	0.908649	0.641503	0.923691	NADH dehydrogenase	type 2 NADH dehydrogenase NdbB	ko00190 Oxidative phosphorylation	[C] Energy production and conversion
1210	slr1744	+	1947	10765	7777	5417	6378	259.188	269.065	244.949	259.171	0.954316	0.596395	0.899846	N-acetylmuramoyl-L-alanine amidase	N-acetylmuramoyl-L-alanine amidase, periplasmic protein		[M] Cell wall/membrane/envelope biogenesis
1211	slr1746	+	837	3791	2697	2089	2557	212.322	217.053	219.733	241.698	1.07466	0.00441368	0.0469321	glutamate racemase	glutamate racemase	ko00471 D-Glutamine and D-glutamate metabolism	[M] Cell wall/membrane/envelope biogenesis
1212	slr1747	+	1407	559	309	241	281	18.6245	14.7937	15.0802	15.8008	0.924079	0.813563	0.980514	hypothetical protein	cell death suppressor protein Lls1 homolog		[P] Inorganic ion transport and metabolism
1213	slr0851	+	1335	625	432	284	323	21.9465	21.7978	18.7292	19.1421	0.865742	0.43775	0.804342	NADH dehydrogenase	type 2 NADH dehydrogenase	ko00190 Oxidative phosphorylation	[C] Energy production and conversion
1214	slr0852	+	426	2074	1716	1235	1244	228.226	271.343	255.235	231.035	0.973379	0.678483	0.93109	hypothetical protein	hypothetical protein		[S] Function unknown
1215	slr0853	+	474	529	328	291	388	52.3171	46.6129	54.0503	64.7621	1.20097	0.0205035	0.144012	ribosomal-protein-alanine acetyltransferase	ribosomal-protein-alanine acetyltransferase		[R] General function prediction only
1216	slr0854	+	1464	1250	871	614	706	40.0254	40.0763	36.9241	38.1532	0.937275	1	1	deoxyribopyrimidine photolyase	DNA photolyase		[L] Replication, recombination and repair
1217	sll0858	-	591	483	294	284	319	38.3112	33.5097	42.3072	42.7042	1.18366	0.0443351	0.240823	hypothetical protein	hypothetical protein		[N] Cell motility^[P] Inorganic ion transport and metabolism^[T] Signal transduction mechanisms^[U] Intracellular trafficking, secretion, and vesicular transport
1218	sll0857	-	414	251	149	111	108	28.421	24.2436	23.6051	20.6391	0.840112	0.45125	0.805919	hypothetical protein	unknown protein
1219	sll0856	-	558	888	572	445	466	74.6011	69.0515	70.2116	66.0723	0.948705	0.982456	1	RNA polymerase sigma factor	RNA polymerase ECF-type (group 3) sigma-E factor		[K] Transcription
1220	sll0855	-	1353	459	347	230	277	15.9031	17.276	14.9663	16.1976	0.939261	0.946902	1	chloride channel protein	putative channel transporter		[P] Inorganic ion transport and metabolism
1221	sll0854	-	924	486	301	176	207	24.6565	21.9435	16.7696	17.7242	0.740211	0.0471771	0.251412	hypothetical protein	hypothetical protein		[S] Function unknown
1222	sll0853	-	558	482	249	194	201	40.4929	30.0591	30.6091	28.499	0.837794	0.434953	0.802868	hypothetical protein	hypothetical protein		[O] Posttranslational modification, protein turnover, chaperones
1223	slr0856	+	357	40	11	17	15	5.25241	2.07556	4.19241	3.32423	1.02575	1	1	transposase	putative transposase [ISY100l: 1346125 - 1347070]
1224	slr0857	+	492	9	14	6	10	0.857519	1.91679	1.07367	1.60806	0.966629	0.940419	1	transposase	putative transposase [ISY100l: 1346125 - 1347070]		[L] Replication, recombination and repair
1225	sll0851	-	1416	189485	129487	101128	107665	6273.04	6159.9	6287.69	6015.6	0.989572	0.211075	0.588761	photosystem II CP43 protein	photosystem II CP43 protein	ko00195 Photosynthesis	[S] Function unknown
1226	sll0849	-	1056	96027	63809	53574	55776	4262.81	4070.33	4466.56	4178.79	1.03747	0.0986306	0.390186	photosystem II D2 protein	photosystem II reaction center D2 protein	ko00195 Photosynthesis	[C] Energy production and conversion
1227	sll0848	-	1341	180	147	64	77	6.29231	7.38414	4.20179	4.54286	0.639395	0.0548225	0.279962	chromosome replication initiator DnaA	chromosomal replication initiator protein DnaA	ko02020 Two-component system^ko04112 Cell cycle - Caulobacter	[L] Replication, recombination and repair
1228	sll0847	-	603	680	487	312	380	52.8638	54.403	45.5534	49.8579	0.889476	0.623444	0.916643	hypothetical protein	unknown protein		[S] Function unknown
1229	slr0861	+	1173	1540	1131	822	928	61.5445	64.9495	61.696	62.5918	0.982559	0.461836	0.811509	phosphoribosylglycinamide formyltransferase 2	glycinamide ribonucleotide transformylase	ko00230 Purine metabolism^ko00670 One carbon pool by folate	[F] Nucleotide transport and metabolism
1230	sll0846	-	306	16294	12517	9867	11689	2496.16	2755.43	2838.88	3022.2	1.11606	0.000145321	0.00290538	hypothetical protein	hypothetical protein		[S] Function unknown
1231	slr0862	+	978	397	320	208	228	19.0291	22.0405	18.7244	18.4444	0.905018	0.839629	0.985701	LmbP protein	probable sugar kinase	ko00540 Lipopolysaccharide biosynthesis	[R] General function prediction only
1232	slr0863	+	1389	1182	890	532	596	39.8916	43.1617	33.7204	33.9478	0.814755	0.0804139	0.35009	hypothetical protein	hypothetical protein		[R] General function prediction only
1233	sll0844	-	1074	2646	1833	1170	1297	115.492	114.966	95.9102	95.544	0.830755	0.0334761	0.202122	tRNA-specific 2-thiouridylase MnmA	tRNA (5-methylaminomethyl-2-thiouridylate)-methyltransferase	ko04122 Sulfur relay system	[J] Translation, ribosomal structure and biogenesis
1234	sll0843	-	1095	684	474	444	441	29.2825	29.1592	35.6987	31.8634	1.15606	0.0270734	0.174313	hypothetical protein	unknown protein		[S] Function unknown
1235	sll0842	-	1524	513	380	349	369	15.7797	16.7961	20.1615	19.1562	1.20696	0.0129306	0.105766	neopullulanase	neopullulanase		[G] Carbohydrate transport and metabolism
1236	slr0864	+	1722	2814	1999	1181	1553	76.6051	78.1971	60.3809	71.3519	0.850976	0.189097	0.55295	ABC transporter	ATP-binding protein of ABC transporter		[R] General function prediction only
1237	slr0865	+	1011	465	366	247	304	21.561	24.386	21.5094	23.7898	0.985901	0.58703	0.894451	hypothetical protein	hypothetical protein		[S] Function unknown
1238	sll0839	-	591	273	173	126	115	21.6542	19.7183	18.7701	15.3949	0.825791	0.374371	0.763665	hypothetical protein	hypothetical protein		[S] Function unknown
1239	sll0838	-	693	1041	758	551	601	70.4181	73.6796	70.0006	68.6134	0.961945	0.740097	0.956671	orotidine 5'-phosphate decarboxylase	orotidine 5&#x27; monophosphate decarboxylase	ko00240 Pyrimidine metabolism	[F] Nucleotide transport and metabolism
1240	sll0837	-	882	3955	2695	1767	2101	210.206	205.826	176.381	188.463	0.876959	0.181385	0.543199	hypothetical protein	periplasmic protein, function unknown		[R] General function prediction only
1241	slr0867	+	642	71	67	29	54	5.1843	7.02993	3.97691	6.65467	0.870426	0.926007	1	hypothetical protein	unknown protein		[S] Function unknown
1242	slr0868	+	303	20	18	8	4	3.09424	4.00167	2.32451	1.04444	0.474774	0.288855	0.685049	hypothetical protein	unknown protein
1243	slr0869	+	2436	80	64	43	51	1.5395	1.76976	1.55408	1.65638	0.970147	0.887262	0.999753	hypothetical protein	hypothetical protein		[S] Function unknown
1244	slr0870	+	360	16	10	11	13	2.08345	1.87115	2.69013	2.85699	1.4027	0.522257	0.857155	hypothetical protein	hypothetical protein
1245	slr0871	+	381	31	25	9	18	3.8142	4.42004	2.0797	3.73779	0.7065	0.611338	0.909735	hypothetical protein	unknown protein
1246	slr0872	+	1116	422	276	187	257	17.7262	16.6593	14.7523	18.2195	0.958889	0.85834	0.990436	hypothetical protein	hypothetical protein		[S] Function unknown
1247	sll1165	-	2736	429	283	147	183	7.35035	6.96757	4.73025	5.29179	0.699965	0.0240768	0.160925	DNA mismatch repair protein MutS	DNA mismatch repair protein	ko03430 Mismatch repair	[L] Replication, recombination and repair
1248	slr1243	+	3192	173	101	73	82	2.54068	2.13142	2.01346	2.03244	0.865971	0.652578	0.924204	hypothetical protein	unknown protein		[S] Function unknown
1249	sll1164	-	1047	46	34	30	30	2.05958	2.18748	2.52265	2.26695	1.12775	0.609128	0.908	hypothetical protein	hypothetical protein		[E] Amino acid transport and metabolism^[G] Carbohydrate transport and metabolism
1250	sll1163	-	405	26	34	24	19	3.00943	5.65503	5.21722	3.71164	1.03052	0.776592	0.965512	hypothetical protein	unknown protein		[S] Function unknown
1251	sll1162	-	705	28	35	13	39	1.86181	3.34418	1.62344	4.37666	1.15254	0.654928	0.924204	hypothetical protein	hypothetical protein		[S] Function unknown
1252	sll1161	-	1005	77	35	64	51	3.59163	2.34592	5.60657	4.01487	1.62044	0.0837065	0.35864	adenylate cyclase	probable adenylate cyclase	ko00230 Purine metabolism^ko04113 Meiosis - yeast	[T] Signal transduction mechanisms
1253	sll1160	-	480	176	100	48	80	17.1885	14.0336	8.80406	13.1861	0.704313	0.170798	0.528849	hypothetical protein	hypothetical protein		[S] Function unknown
1254	sll1159	-	654	121	96	72	74	8.6731	9.88791	9.69255	8.95203	1.0045	0.740046	0.956671	hypothetical protein	probable bacterioferritin comigratory protein		[O] Posttranslational modification, protein turnover, chaperones
1255	sll1158	-	414	13	12	4	2	1.47201	1.9525	0.850634	0.382206	0.360005	0.272885	0.670557	hypothetical protein	hypothetical protein		[S] Function unknown
1256	slr1245	+	906	41	53	25	27	2.1214	3.94057	2.42938	2.35778	0.789704	0.736789	0.956604	transcriptional regulator	transcriptional regulator		[K] Transcription
1257	ssr2078	+	258	214	129	123	115	38.8831	33.6807	41.9729	35.2651	1.06442	0.52425	0.858943	transposase	putative transposase [ISY802b(partial copy): 1384736 - 1385513]
1258	slr1246	+	534	123	90	64	68	10.7977	11.353	10.5517	10.0748	0.931187	1	1	transposase	putative transposase [ISY802b(partial copy): 1384736 - 1385513]
1259	sll1157	-	414	72	64	44	44	8.15265	10.4134	9.35698	8.40853	0.956883	0.926487	1	transposase	putative transposase [ISY120b: 1385747 - 1386548]
1260	sll1156	-	423	644	407	320	417	71.3694	64.8134	66.6028	77.9944	1.06179	0.22131	0.600527	transposase	putative transposase [ISY120b: 1385747 - 1386548]
1261	sll1155	-	339	4061	2669	1970	2101	561.565	530.347	511.623	490.336	0.917619	0.572424	0.884886	hypothetical protein	hypothetical protein		[S] Function unknown
1262	sll1154	-	1254	2116	1693	1030	1158	79.1015	90.9433	72.3141	73.0598	0.854915	0.249712	0.64343	quinolene resistance protein NorA	putative antibiotic efflux protein		[G] Carbohydrate transport and metabolism
1263	slr1247	+	999	89	87	52	64	4.17629	5.86631	4.5827	5.06853	0.961028	0.846315	0.989097	phosphate binding protein	phosphate-binding periplasmic protein precursor (PBP)	ko02010 ABC transporters^ko02020 Two-component system^ko05152 Tuberculosis	[P] Inorganic ion transport and metabolism
1264	slr1248	+	984	133	71	62	57	6.33612	4.86043	5.54728	4.58297	0.904766	0.805085	0.978201	phosphate ABC transporter permease	phosphate transport system permease protein PstC homolog	ko02010 ABC transporters	[P] Inorganic ion transport and metabolism
1265	slr1249	+	870	153	94	57	81	8.24401	7.27813	5.76818	7.36603	0.846159	0.630405	0.919204	phosphate ABC transporter permease	phosphate transport system permease protein PstA homolog	ko02010 ABC transporters	[P] Inorganic ion transport and metabolism
1266	slr1250	+	813	85	57	57	62	4.90112	4.72275	6.17259	6.03349	1.26831	0.23237	0.61699	phosphate ABC transporter ATP-binding protein	phosphate transport ATP-binding protein PstB homolog	ko02010 ABC transporters	[P] Inorganic ion transport and metabolism
1267	slr1251	+	513	1167	926	514	591	106.64	121.592	88.2123	91.146	0.78586	0.0313657	0.192172	peptidyl-prolyl cis-trans isomerase	peptidyl-prolyl cis-trans isomerase		[O] Posttranslational modification, protein turnover, chaperones
1268	ssl2296	-	288	463	311	192	241	75.3625	72.741	58.6938	66.2052	0.843323	0.381615	0.766945	pterin-4-alpha-carbinolamine dehydratase	pterin-4a-carbinolamine dehydratase		[H] Coenzyme transport and metabolism
1269	sll1151	-	1815	985	791	581	701	25.4405	29.357	28.1827	30.5569	1.07194	0.0607591	0.297355	hypothetical protein	unknown protein		[S] Function unknown
1270	ssr2087	+	252	144	117	52	77	26.7873	31.2749	18.1671	24.1745	0.729246	0.271172	0.668227	hypothetical protein	hypothetical protein		[S] Function unknown
1271	sll1150	-	756	6925	5120	3944	4492	429.402	456.204	459.302	470.095	1.04945	0.00586385	0.0579398	hypothetical protein	hypothetical protein		[S] Function unknown
1272	slr1253	+	312	2616	1841	1242	1359	393.052	397.475	350.469	344.614	0.879265	0.2549	0.648148	hypothetical protein	unknown protein
1273	slr1254	+	1416	2967	2063	1303	1649	98.2247	98.1402	81.0148	92.1351	0.881776	0.288118	0.685049	phytoene desaturase	phytoene dehydrogenase (phytoene desaturase)	ko00906 Carotenoid biosynthesis	[S] Function unknown
1274	slr1255	+	1011	2091	1437	814	1045	96.9548	95.7451	70.8853	81.7773	0.79223	0.00883395	0.0778852	phytoene synthase	phytoene synthase	ko00906 Carotenoid biosynthesis	[I] Lipid transport and metabolism
1275	sll1147	-	411	706	546	359	421	80.5248	89.4874	76.9017	81.0416	0.929011	1	1	glutathione S-transferase	glutathione S-transferase	ko00480 Glutathione metabolism^ko00980 Metabolism of xenobiotics by cytochrome P450^ko00982 Drug metabolism - cytochrome P450^ko05204 Chemical carcinogenesis	[S] Function unknown
1276	slr1256	+	300	396	309	177	241	61.8786	69.3822	51.944	63.557	0.879935	0.695801	0.940511	urease subunit gamma	urease gamma subunit	ko00230 Purine metabolism^ko00330 Arginine and proline metabolism^ko00791 Atrazine degradation	[E] Amino acid transport and metabolism
1277	slr1257	+	1191	223	129	104	103	8.77727	7.29607	7.68785	6.84216	0.903981	0.765659	0.962647	hypothetical protein	unknown protein		[P] Inorganic ion transport and metabolism
1278	slr1258	+	753	1783	1264	913	1171	111	113.074	106.748	123.035	1.02548	0.138841	0.476707	hypothetical protein	unknown protein		[S] Function unknown
1279	slr1259	+	696	2739	1793	1150	1300	184.48	173.533	145.469	147.775	0.819089	0.0150824	0.116317	hypothetical protein	hypothetical protein		[R] General function prediction only
1280	slr1260	+	531	929	667	448	522	82.0139	84.614	74.2791	77.7756	0.91254	0.778395	0.965838	hypothetical protein	hypothetical protein		[S] Function unknown
1281	slr1261	+	537	1166	711	613	709	101.787	89.188	100.501	104.457	1.07322	0.102528	0.396965	hypothetical protein	hypothetical protein		[P] Inorganic ion transport and metabolism
1282	slr1262	+	864	822	559	411	457	44.5989	43.5822	41.8804	41.8475	0.9495	0.922763	1	hypothetical protein	hypothetical protein		[S] Function unknown
1283	slr1263	+	1410	1166	889	484	611	38.7656	42.4711	30.221	34.2839	0.794037	0.0451542	0.243389	hypothetical protein	hypothetical protein		[S] Function unknown
1284	sll1961	-	1164	2112	1570	1182	1348	85.0565	90.8569	89.4021	91.623	1.02906	0.100867	0.395025	hypothetical protein	hypothetical protein		[K] Transcription
1285	sll1960	-	420	300	239	171	160	33.4841	38.3318	35.8451	30.1397	0.918804	0.915191	1	hypothetical protein	hypothetical protein		[S] Function unknown
1286	sll1959	-	801	215	155	96	138	12.5827	13.035	10.5517	13.6306	0.943969	0.937359	1	extragenic suppressor	probable inositol monophosphatase		[G] Carbohydrate transport and metabolism
1287	sll1958	-	1101	1496	1108	641	749	63.6958	67.7897	51.2571	53.8223	0.799171	0.0291146	0.183417	histidinol phosphate aminotransferase	histidinol phosphate aminotransferase	ko00340 Histidine metabolism^ko00350 Tyrosine metabolism^ko00360 Phenylalanine metabolism^ko00400 Phenylalanine, tyrosine and tryptophan biosynthesis^ko00401 Novobiocin biosynthesis^ko00960 Tropane, piperidine and pyridine alkaloid biosynthesis	[E] Amino acid transport and metabolism
1288	sll1957	-	312	113	86	42	41	16.9782	18.5676	11.8516	10.3967	0.625908	0.10677	0.410358	arsenical resistance operon repressor	transcriptional regulator		[K] Transcription
1289	slr2057	+	741	1925	1484	1143	1423	121.781	134.905	135.804	151.934	1.12097	0.00418839	0.0455017	aquaporin Z	water channel protein		[M] Cell wall/membrane/envelope biogenesis
1290	slr2058	+	2694	4699	3159	2293	2555	81.7663	78.9884	74.9358	75.0345	0.932914	0.857247	0.990266	DNA topoisomerase I	DNA topoisomerase I		[L] Replication, recombination and repair
1291	slr2059	+	402	283	215	143	154	33.001	36.0266	31.3179	30.3083	0.892777	0.769856	0.962732	ferredoxin	iron-sulfur cluster binding protein homolog		[C] Energy production and conversion
1292	slr2060	+	1395	597	437	305	350	20.0617	21.1017	19.249	19.85	0.94985	0.880754	0.997279	hypothetical protein	hypothetical protein		[S] Function unknown
1293	sll1956	-	576	394	323	243	256	32.0657	37.7738	37.1421	35.1629	1.0353	0.35999	0.751014	hypothetical protein	hypothetical protein		[S] Function unknown
1294	sll1954	-	603	891	675	440	418	69.2671	75.4045	64.2419	54.8437	0.823144	0.190678	0.55526	hypothetical protein	unknown protein
1295	ssl3692	-	294	49	31	27	37	7.81295	7.10273	8.08536	9.95685	1.20961	0.465391	0.814254	hypothetical protein	hypothetical protein		[S] Function unknown
1296	slr2062	+	1200	7025	5322	3131	3582	274.43	298.748	229.713	236.163	0.812794	0.00151566	0.0201456	transposase	putative transposase [ISY052a: 1420842 - 1422331]		[L] Replication, recombination and repair
1297	sll1951	-	5223	380936	257979	180871	198251	3419	3327.17	3048.82	3003.05	0.897083	0.140214	0.477216	hemolysin	unknown protein
1298	sll1950	-	732	1863	1175	844	772	119.308	108.128	101.511	83.4399	0.813203	0.19901	0.568848	hypothetical protein	unknown protein
1299	sll1949	-	741	6606	4746	3039	3419	417.914	431.44	361.074	365.047	0.854909	0.0380575	0.217463	hypothetical protein	unknown protein		[S] Function unknown
1300	slr2067	+	483	110700	76998	55932	61015	10744	10738.5	10195.2	9994.41	0.939816	0.992632	1	allophycocyanin a chain	allophycocyanin alpha subunit	ko00196 Photosynthesis - antenna proteins	[S] Function unknown
1301	slr1986	+	483	80671	54957	40657	46518	7829.55	7664.56	7410.91	7619.76	0.970089	0.332758	0.724756	allophycocyanin b chain	allophycocyanin beta subunit	ko00196 Photosynthesis - antenna proteins	[C] Energy production and conversion
1302	ssr3383	+	201	33923	22845	19325	21383	7911.61	7656.08	8464.6	8416.67	1.08438	4.2584e-05	0.00104313	phycobilisome LC linker polypeptide	phycobilisome small core linker polypeptide	ko00196 Photosynthesis - antenna proteins	[H] Coenzyme transport and metabolism
1303	sll1909	-	900	2131	1391	850	988	110.996	104.111	83.1495	86.8524	0.790314	0.00581766	0.0578019	50S ribosomal protein L11 methyltransferase	probable methyltransferase		[J] Translation, ribosomal structure and biogenesis
1304	sll1908	-	1662	8648	6087	3459	4404	243.922	246.708	183.233	209.645	0.80076	0.00280808	0.0327361	D-3-phosphoglycerate dehydrogenase	D-3-phosphoglycerate dehydrogenase	ko00260 Glycine, serine and threonine metabolism^ko00680 Methane metabolism	[E] Amino acid transport and metabolism
1305	slr1990	+	720	1251	814	519	643	81.45	76.1558	63.4626	70.6555	0.850972	0.199446	0.568848	hypothetical protein	hypothetical protein		[S] Function unknown
1306	slr1991	+	1011	1636	1008	780	876	75.8575	67.1615	67.9245	68.5521	0.954255	0.91482	1	adenylate cyclase	adenylate cyclase	ko00230 Purine metabolism^ko04113 Meiosis - yeast	[T] Signal transduction mechanisms
1307	slr1992	+	462	2406	1909	1090	1221	244.129	278.34	207.715	209.094	0.797767	0.0289963	0.18333	glutathione peroxidase	glutathione peroxidase-like NADPH peroxidase	ko00480 Glutathione metabolism^ko00590 Arachidonic acid metabolism	[O] Posttranslational modification, protein turnover, chaperones
1308	slr1993	+	1227	1304	976	566	600	49.8195	53.5817	40.6121	38.6878	0.766914	0.00854205	0.0758837	acetyl CoA acetyltransferase	PHA-specific beta-ketothiolase	ko00071 Fatty acid metabolism^ko00072 Synthesis and degradation of ketone bodies^ko00280 Valine, leucine and isoleucine degradation^ko00310 Lysine degradation^ko00362 Benzoate degradation^ko00380 Tryptophan metabolism^ko00620 Pyruvate metabolism^ko00630 Glyoxylate and dicarboxylate metabolism^ko00640 Propanoate metabolism^ko00650 Butanoate metabolism^ko00720 Carbon fixation pathways in prokaryote…	[I] Lipid transport and metabolism
1309	slr1994	+	720	1140	878	612	636	74.2231	82.1435	74.8345	69.8863	0.925523	0.911858	1	3-ketoacyl-ACP reductase	PHA-specific acetoacetyl-CoA reductase	ko00061 Fatty acid biosynthesis^ko01040 Biosynthesis of unsaturated fatty acids	[I] Lipid transport and metabolism
1310	sll1906	-	1452	1792	1274	807	839	57.8546	59.1036	48.9317	45.7154	0.809239	0.0249574	0.164307	bacteriochlorophyll synthase subunit	hypothetical protein		[G] Carbohydrate transport and metabolism
1311	sll1905	-	3042	2931	2109	1668	1839	45.1672	46.7012	48.2747	47.8289	1.0461	0.0384701	0.218433	hybrid sensory kinase	two-component hybrid sensor and regulator		[T] Signal transduction mechanisms
1312	slr1998	+	1275	168	124	99	115	6.17683	6.55123	6.8361	7.13601	1.09774	0.36986	0.762986	hypothetical protein	hypothetical protein		[C] Energy production and conversion
1313	slr1999	+	408	308	179	171	180	35.3881	29.5532	36.8994	34.9044	1.10567	0.293781	0.689697	hypothetical protein	hypothetical protein		[S] Function unknown
1314	slr2000	+	963	170	125	82	100	8.2754	8.74369	7.49671	8.21564	0.923219	0.978474	1	hypothetical protein	hypothetical protein		[S] Function unknown
1315	slr2001	+	813	3471	2346	1381	1617	200.138	194.379	149.55	157.357	0.777931	0.000429884	0.00732263	hypothetical protein	cyanophycinase		[P] Inorganic ion transport and metabolism^[Q] Secondary metabolites biosynthesis, transport and catabolism
1316	slr2002	+	2619	7537	4948	3256	3807	134.905	127.264	109.454	115.005	0.856159	0.0279096	0.178063	cyanophycin synthetase	cyanophycin synthetase		[M] Cell wall/membrane/envelope biogenesis
1317	slr2003	+	627	727	548	428	411	54.3542	58.8741	60.0979	51.8611	0.98879	0.601752	0.903529	hypothetical protein	hypothetical protein		[S] Function unknown
1318	sll1902	-	1197	186	176	109	154	7.28426	9.90443	8.01707	10.1787	1.05859	0.426698	0.79558	hypothetical protein	hypothetical protein	ko00480 Glutathione metabolism^ko00980 Metabolism of xenobiotics by cytochrome P450^ko00982 Drug metabolism - cytochrome P450^ko05204 Chemical carcinogenesis	[O] Posttranslational modification, protein turnover, chaperones
1319	ssr3402	+	288	325	233	156	144	52.9002	54.4972	47.6887	39.5583	0.812375	0.296169	0.692375	hypothetical protein	unknown protein
1320	slr2004	+	1422	975	665	444	542	32.1419	31.5016	27.4895	30.1555	0.905748	0.689243	0.935249	hypothetical protein	periplasmic protein, function unknown
1321	slr1712	+	804	2318	1633	1525	1627	135.152	136.817	166.992	160.103	1.20269	1.12664e-05	0.000311291	hypothetical protein	hypothetical protein		[S] Function unknown
1322	sll1615	-	1368	272	175	90	147	9.32072	8.61714	5.79215	8.50156	0.796846	0.377686	0.765405	tRNA modification GTPase TrmE	thiophen and furan oxidation protein		[R] General function prediction only
1323	sll1614	-	2715	343	238	179	181	5.92231	5.90498	5.80452	5.27444	0.936729	0.980852	1	cation-transporting ATPase E1-E2 ATPase	cation-transporting P-type ATPase		[P] Inorganic ion transport and metabolism
1324	sll1613	-	435	302	221	171	256	32.545	34.2227	34.6091	46.5606	1.2157	0.0867291	0.36447	hypothetical protein	unknown protein
1325	sll1612	-	1284	173	143	81	113	6.31608	7.50209	5.55397	6.96275	0.905816	0.949356	1	folyl-polyglutamate synthetase	folylpolyglutamate synthase	ko00790 Folate biosynthesis	[H] Coenzyme transport and metabolism
1326	sll1611	-	1107	63	43	21	30	2.66784	2.61657	1.67015	2.14408	0.72179	0.457221	0.808242	hypothetical protein	unknown protein		[I] Lipid transport and metabolism
1327	slr1715	+	357	0	0	0	1	0	0	0	0.221615	NA	0.942556	1	transposase	putative transposase [ISY100m: 1463383 - 1464328]
1328	slr1716	+	492	0	0	0	0	0	0	0	0	NA	NA	NA	transposase	putative transposase [ISY100m: 1463383 - 1464328]		[L] Replication, recombination and repair
1329	sll1609	-	531	406	268	206	207	35.8425	33.9978	34.1551	30.8421	0.930654	0.910906	1	hypothetical protein	hypothetical protein		[S] Function unknown
1330	sll1608	-	2310	1507	1138	699	861	30.5821	33.185	26.6409	29.4889	0.880231	0.427976	0.797116	hypothetical protein	hypothetical protein		[E] Amino acid transport and metabolism
1331	slr1717	+	804	1290	834	544	609	75.2143	69.8749	59.5698	59.9279	0.823615	0.0777764	0.341788	hypothetical protein	hypothetical protein		[R] General function prediction only
1332	sll1606	-	786	416	320	195	283	24.8106	27.4245	21.8421	28.486	0.963493	0.762192	0.962413	hypothetical protein	hypothetical protein		[S] Function unknown
1333	sll1605	-	498	1167	865	538	580	109.852	117.003	95.1122	92.1438	0.825443	0.109392	0.41595	(3R)-hydroxymyristoyl-ACP dehydratase	(3R)-hydroxymyristol acyl carrier protein dehydrase	ko00061 Fatty acid biosynthesis	[I] Lipid transport and metabolism
1334	slr1718	+	723	1946	1479	896	1084	126.174	137.797	109.107	118.62	0.862696	0.231595	0.615694	2-phosphosulfolactate phosphatase	hypothetical protein	ko00680 Methane metabolism	[C] Energy production and conversion
1335	slr1719	+	603	2808	2053	1117	1338	218.296	229.342	163.087	175.552	0.756502	0.000222952	0.00420611	DrgA gene product	DrgA protein homolog		[C] Energy production and conversion
1336	slr1720	+	1797	2710	1977	1215	1532	70.6948	74.1088	59.5266	67.4494	0.876885	0.281136	0.678532	aspartyl-tRNA synthetase	aspartyl-tRNA synthetase	ko00970 Aminoacyl-tRNA biosynthesis	[J] Translation, ribosomal structure and biogenesis
1337	slr1721	+	1476	1302	884	600	661	41.3515	40.3438	35.7889	35.4309	0.871774	0.312465	0.707117	hypothetical protein	hypothetical protein		[S] Function unknown
1338	slr1722	+	1161	11190	7934	4838	5647	451.819	460.332	366.874	384.816	0.824085	0.00131646	0.0181156	inosine 5-monophosphate dehydrogenase	inosine-5&#x27;-monophosphate dehydrogenase	ko00230 Purine metabolism^ko00983 Drug metabolism - other enzymes	[F] Nucleotide transport and metabolism
1339	slr1723	+	810	295	189	116	136	17.0728	15.7177	12.6083	13.2838	0.789623	0.248747	0.64343	lactose ABC transporter permease	permease protein of sugar ABC transporter		[G] Carbohydrate transport and metabolism
1340	sll1601	-	1242	698	507	272	290	26.3451	27.4978	19.281	18.4733	0.701194	0.00426714	0.0459847	hypothetical protein	hypothetical protein		[S] Function unknown
1341	slr1724	+	792	1599	1137	766	791	94.6433	96.7044	85.1504	79.0167	0.857952	0.186843	0.549965	hypothetical protein	hypothetical protein		[S] Function unknown
1342	ssl3127	-	225	3	13	5	11	0.625036	3.89199	1.95646	3.86792	1.28943	0.602754	0.904646	hypothetical protein	similar to permease protein of ABC transporter
1343	sll1600	-	918	29	18	28	28	1.48089	1.32081	2.68534	2.41314	1.81978	0.097721	0.387899	Mn transporter MntB	manganese transport system membrane protein MntB	ko02010 ABC transporters^ko02020 Two-component system	[P] Inorganic ion transport and metabolism
1344	sll1599	-	780	44	31	27	21	2.64438	2.67718	3.04756	2.13006	0.97295	0.982919	1	Mn transporter MntA	manganese transport system ATP-binding protein MntA	ko02010 ABC transporters^ko02020 Two-component system	[P] Inorganic ion transport and metabolism
1345	sll1598	-	990	54	25	39	41	2.55697	1.70105	3.46827	3.27655	1.58403	0.121656	0.441839	Mn transporter MntC	Mn transporter MntC	ko02010 ABC transporters^ko02020 Two-component system	[P] Inorganic ion transport and metabolism
1346	ssr2898	+	204	3	0	0	2	0.689378	0	0	0.775653	1.12515	1	1	transposase	putative transposase [ISY523m(partial copy): 1483390 - 1484062]
1347	sll1596	-	324	150	83	121	91	21.7027	17.2562	32.8794	22.221	1.41432	0.174867	0.532183	circadian rhythm protein	circadian clock protein KaiB homolog		[C] Energy production and conversion^[O] Posttranslational modification, protein turnover, chaperones
1348	sll1595	-	1704	332	230	197	218	9.13345	9.09221	10.1784	10.1217	1.11382	0.191429	0.556929	circadian clock protein KaiC	circadian clock protein KaiC homolog		[T] Signal transduction mechanisms
1349	slr1726	+	720	568	409	209	284	36.9813	38.265	25.5562	31.2071	0.754367	0.0567479	0.283784	hypothetical protein	unknown protein		[S] Function unknown
1350	sll1594	-	948	913	519	341	382	45.147	36.8782	31.6686	31.8803	0.774749	0.084343	0.359174	rubisco operon transcriptional regulator	ndhF3 operon transcriptional regulator, LysR family protein		[K] Transcription
1351	slr1727	+	1581	2320	1561	967	1186	68.7896	66.5093	53.849	59.3499	0.836659	0.0594583	0.293858	Na+/H+ exchanger	Na+/H+ antiporter		[P] Inorganic ion transport and metabolism
1352	sll1592	-	678	199	125	94	134	13.7591	12.4191	12.2062	15.6366	1.06359	0.475008	0.818888	NarL subfamily protein	two-component response regulator NarL subfamily		[T] Signal transduction mechanisms
1353	sll1590	-	1050	674	455	326	357	30.091	29.1899	27.3345	26.8996	0.914866	0.780712	0.967041	sensory transduction histidine kinase	two-component sensor histidine kinase		[T] Signal transduction mechanisms
1354	slr1728	+	1674	975	563	533	580	27.3033	22.655	28.0321	27.412	1.10981	0.109875	0.416509	potassium-transporting ATPase subunit A	potassium-transporting P-type ATPase A chain	ko02020 Two-component system	[P] Inorganic ion transport and metabolism
1355	slr1729	+	2070	1334	870	633	779	30.2101	28.3113	26.9226	29.7738	0.968815	0.686585	0.933086	potassium-transporting ATPase subunit B	potassium-transporting P-type ATPase B chain	ko02020 Two-component system	[P] Inorganic ion transport and metabolism
1356	ssr2912	+	255	111	85	60	59	20.4056	22.4538	20.7154	18.3054	0.910439	0.927514	1	hypothetical protein	unknown protein		[R] General function prediction only
1357	slr1730	+	570	247	162	103	130	20.3137	19.1448	15.9091	18.0441	0.86048	0.600826	0.903529	potassium-transporting ATPase subunit C	potassium-transporting P-type ATPase C chain	ko02020 Two-component system	[P] Inorganic ion transport and metabolism
1358	slr1731	+	1110	173	112	76	136	7.30617	6.79683	6.02801	9.69356	1.11477	0.476751	0.820863	potassium-transporting ATPase subunit D	potassium-transporting P-type ATPase D chain	ko02020 Two-component system	[T] Signal transduction mechanisms
1359	sll1586	-	5247	4396	3142	2298	2658	39.2747	40.3372	38.5587	40.0785	0.987756	0.258589	0.652066	hypothetical protein	unknown protein		[S] Function unknown
1360	sll0254	-	1950	2981	2131	1900	2061	71.6628	73.6139	85.7832	83.6201	1.16607	2.85498e-05	0.000742084	hypothetical protein	probable phytoene dehydrogenase Rieske iron-sulfur component	ko00906 Carotenoid biosynthesis	[C] Energy production and conversion
1361	sll0253	-	537	2665	1851	2028	2176	232.643	232.19	332.489	320.592	1.40498	1.86801e-14	1.98632e-12	hypothetical protein	hypothetical protein		[S] Function unknown
1362	slr0260	+	609	886	612	356	402	68.1998	67.6932	51.4655	52.2247	0.763028	0.0222062	0.153088	cob(I)yrinic acid a,c-diamide adenosyltransferase	cob(I)alamin adenosyltransferase	ko00860 Porphyrin and chlorophyll metabolism	[H] Coenzyme transport and metabolism
1363	ssl0467	-	213	1076	772	516	606	236.81	244.146	213.282	225.092	0.911465	0.754208	0.96043	hypothetical protein	unknown protein		[S] Function unknown
1364	sll0252	-	1284	1729	1199	621	859	63.1243	62.9021	42.5804	52.9292	0.757854	0.0191011	0.137067	hypothetical protein	unknown protein		[D] Cell cycle control, cell division, chromosome partitioning
1365	slr0261	+	1182	6186	4355	2794	3364	245.335	248.189	208.11	225.168	0.877927	0.153422	0.49848	NAD(P)H-quinone oxidoreductase subunit H	NADH dehydrogenase subunit 7	ko00190 Oxidative phosphorylation	[C] Energy production and conversion
1366	slr0262	+	402	671	521	288	358	78.2462	87.3017	63.0739	70.4571	0.8066	0.156756	0.503717	hypothetical protein	unknown protein
1367	slr0263	+	303	157	111	85	77	24.2898	24.6769	24.6979	20.1055	0.914976	0.892992	1	hypothetical protein	hypothetical protein		[S] Function unknown
1368	slr0264	+	1107	792	516	366	387	33.5385	31.3988	29.1083	27.6586	0.87418	0.410162	0.784162	hypothetical protein	hypothetical protein		[R] General function prediction only
1369	slr0265	+	783	99	74	43	66	5.92707	6.36621	4.83493	6.66883	0.935776	0.983676	1	transposase	putative transposase [ISY523c: 1513158 - 1514023]		[L] Replication, recombination and repair
1370	sll0250	-	1206	647	421	287	306	25.1492	23.515	20.9516	20.0744	0.843042	0.273732	0.672167	bifunctional phosphopantothenoylcysteine decarboxylase/phosphopantothenate synthase	pantothenate metabolism flavoprotein	ko00770 Pantothenate and CoA biosynthesis	[H] Coenzyme transport and metabolism
1371	ssl0461	-	249	1317	918	450	552	247.944	248.344	159.11	175.391	0.674005	2.75154e-05	0.000720535	hypothetical protein	hypothetical protein		[S] Function unknown
1372	sll0249	-	753	14	14	4	12	0.871565	1.2524	0.467679	1.26082	0.813808	0.954298	1	hypothetical protein	hypothetical protein		[S] Function unknown
1373	sll0248	-	510	13	2	4	9	1.19492	0.264162	0.690515	1.39618	1.43014	0.716715	0.949951	flavodoxin FldA	flavodoxin	ko00910 Nitrogen metabolism	[C] Energy production and conversion
1374	sll0247	-	1026	234	162	84	130	10.6914	10.636	7.208	10.0245	0.807998	0.408862	0.784162	iron-stress chlorophyll-binding protein	iron-stress chlorophyll-binding protein, homologous to psbC (CP43)		[C] Energy production and conversion
1375	slr0267	+	837	462	291	180	217	25.8752	23.4196	18.9335	20.5117	0.800191	0.184165	0.546486	ribosomal biogenesis GTPase	hypothetical protein		[R] General function prediction only
1376	sll0245	-	1089	1521	929	540	771	65.4738	57.4644	43.6565	56.0137	0.810734	0.262832	0.656894	GTP-dependent nucleic acid-binding protein EngD	probable GTP binding protein		[J] Translation, ribosomal structure and biogenesis
1377	sll0244	-	1014	962	606	422	446	44.4737	40.2574	36.6402	34.7988	0.843126	0.183786	0.546074	UDP-glucose-4-epimerase	UDP-glucose 4-epimerase	ko00052 Galactose metabolism^ko00520 Amino sugar and nucleotide sugar metabolism	[M] Cell wall/membrane/envelope biogenesis
1378	slr0269	+	597	372	249	217	247	29.2102	28.0955	32.0014	32.7333	1.12964	0.140117	0.477216	hypothetical protein	hypothetical protein		[S] Function unknown
1379	slr0270	+	318	1675	1126	857	1066	246.919	238.519	237.267	265.215	1.03511	0.133171	0.465435	hypothetical protein	hypothetical protein		[S] Function unknown
1380	ssl0453	-	180	2252	1619	2087	2211	586.492	605.878	1020.78	971.815	1.67112	2.7562e-27	8.05958e-25	phycobilisome degradation protein NblA	phycobilisome degradation protein NblA		[S] Function unknown
1381	ssl0452	-	186	2863	1879	2409	2419	721.564	680.495	1140.27	1028.94	1.54716	2.14443e-08	1.01687e-06	phycobilisome degradation protein NblA	phycobilisome degradation protein NblA		[S] Function unknown
1382	slr0271	+	516	150	86	76	82	13.6272	11.2269	12.9672	12.5728	1.0276	0.728625	0.95598	hypothetical protein	unknown protein
1383	slr0272	+	975	84	55	51	69	4.0387	3.79987	4.6052	5.59902	1.3018	0.18727	0.549965	hypothetical protein	unknown protein
1384	slr0273	+	948	671	444	430	490	33.1803	31.549	39.934	40.8936	1.2487	0.00218802	0.0266589	hypothetical protein	unknown protein
1385	sll0243	-	1248	324	172	193	204	12.1702	9.28378	13.6153	12.9325	1.23743	0.0604832	0.296418	hypothetical protein	unknown protein
1386	sll0242	-	2787	752	481	524	611	12.6487	11.6257	16.553	17.3449	1.39644	4.8731e-06	0.000148693	hypothetical protein	unknown protein
1387	sll0241	-	1020	696	553	440	479	31.9872	36.5204	37.9783	37.1538	1.0967	0.0675641	0.317805	hypothetical protein	unknown protein		[T] Signal transduction mechanisms
1388	sll0240	-	654	192	173	94	128	13.7623	17.8188	12.6542	15.4846	0.890999	0.890774	1	ABC transporter	ABC transporter ATP-binding protein	ko02010 ABC transporters
1389	sll0238	-	1602	156	159	94	97	4.56487	6.68568	5.16593	4.79045	0.884968	0.885559	0.999753	hypothetical protein	unknown protein	ko02010 ABC transporters
1390	sll0237	-	1029	270	193	116	160	12.3003	12.6344	9.92489	12.3019	0.891402	0.789405	0.971597	hypothetical protein	unknown protein	ko02010 ABC transporters	[P] Inorganic ion transport and metabolism
1391	ssl0438	-	267	114	65	37	55	20.0152	16.3988	12.2004	16.2974	0.782605	0.469809	0.815311	50S ribosomal protein L12	similar to 50S ribosomal protein L12
1392	sll0236	-	1674	787	561	332	395	22.0387	22.5745	17.4609	18.6685	0.809835	0.125388	0.444432	hypothetical protein	unknown protein		[E] Amino acid transport and metabolism
1393	slr2079	+	981	632	539	311	419	30.2005	37.011	27.9109	33.7919	0.918039	1	1	glutaminase	putative glutaminase	ko00250 Alanine, aspartate and glutamate metabolism^ko00330 Arginine and proline metabolism^ko00471 D-Glutamine and D-glutamate metabolism^ko00910 Nitrogen metabolism^ko04724 Glutamatergic synapse^ko04727 GABAergic synapse^ko04964 Proximal tubule bicarbonate reclamation	[E] Amino acid transport and metabolism
1394	ssr3532	+	240	234	144	148	145	45.7058	40.4168	54.2917	47.7996	1.18542	0.158541	0.506993	hypothetical protein	unknown protein		[S] Function unknown
1395	slr2080	+	450	74	62	52	64	7.70878	9.2809	10.1736	11.2521	1.2611	0.215224	0.59538	hypothetical protein	hypothetical protein		[V] Defense mechanisms
1396	slr2081	+	837	390	276	170	201	21.8427	22.2124	17.8816	18.9993	0.837156	0.39181	0.773257	arogenate dehydrogenase	prephenate dehydrogenase	ko00400 Phenylalanine, tyrosine and tryptophan biosynthesis	[E] Amino acid transport and metabolism
1397	slr2082	+	1632	1834	1344	947	1034	52.68	55.4741	51.0873	50.1266	0.93583	1	1	cytochrome C oxidase subunit I	cytochrome c oxidase subunit I	ko00190 Oxidative phosphorylation^ko00910 Nitrogen metabolism	[C] Energy production and conversion
1398	slr2083	+	594	469	333	269	239	37.0129	37.7632	39.8703	31.8331	0.958908	0.918214	1	cytochrome C oxidase subunit III	cytochrome c oxidase subunit III	ko00190 Oxidative phosphorylation^ko00910 Nitrogen metabolism	[C] Energy production and conversion
1399	slr2084	+	663	1309	849	832	885	92.5535	86.2592	110.482	105.608	1.20847	0.000482103	0.00805571	hypothetical protein	hypothetical protein		[S] Function unknown
1400	sll1988	-	906	2306	1631	1058	1282	119.316	121.265	102.811	111.951	0.892681	0.438169	0.804342	heat shock protein 33	33 kDa chaperonin		[O] Posttranslational modification, protein turnover, chaperones
1401	sll1987	-	2262	9655	6601	5547	5844	200.09	196.575	215.898	204.402	1.05958	0.0110203	0.0931982	catalase HPI	catalase peroxidase	ko00360 Phenylalanine metabolism^ko00380 Tryptophan metabolism^ko00680 Methane metabolism^ko00940 Phenylpropanoid biosynthesis	[P] Inorganic ion transport and metabolism
1402	slr2087	+	1374	2420	1674	1292	1527	82.5648	82.0691	82.7864	87.9265	1.03692	0.0777853	0.341788	hypothetical protein	c-type cytochrome biogenesis protein Ccs1		[O] Posttranslational modification, protein turnover, chaperones
1403	slr2088	+	1863	22991	15924	12734	13542	578.511	575.772	601.776	575.092	1.01957	0.0406396	0.227077	acetolactate synthase 3 catalytic subunit	acetohydroxy acid synthase	ko00290 Valine, leucine and isoleucine biosynthesis^ko00650 Butanoate metabolism^ko00660 C5-Branched dibasic acid metabolism^ko00770 Pantothenate and CoA biosynthesis	[E] Amino acid transport and metabolism
1404	slr2089	+	1941	2808	1974	1452	1617	67.8169	68.5066	65.8604	65.9101	0.966601	0.588936	0.894906	squalene-hopene cyclase	squalene-hopene-cyclase	ko00909 Sesquiterpenoid and triterpenoid biosynthesis	[I] Lipid transport and metabolism
1405	sll1985	-	357	31	6	12	15	4.07061	1.13212	2.95935	3.32423	1.20774	0.783094	0.968244	transposase	putative transposase [ISY352c: 1553414 - 1553903, join 1554854 - 1555790]
1406	sll1984	-	492	1	4	0	0	0.0952799	0.547654	0	0	0	0.485166	0.827637	transposase	putative transposase [ISY100n: 1553903 - 1554848]		[L] Replication, recombination and repair
1407	sll1983	-	357	13	13	5	3	1.70703	2.45294	1.23306	0.664845	0.456231	0.384631	0.769382	transposase	putative transposase [ISY100n: 1553903 - 1554848]
1408	sll1982	-	711	414	275	294	244	27.2959	26.054	36.405	27.1511	1.19131	0.230684	0.615454	transposase	putative transposase [ISY352c: 1553414 - 1553903, join 1554854 - 1555790]
1409	slr2092	+	399	129	115	69	90	15.156	19.4149	15.2251	17.8458	0.956612	0.851034	0.989833	hypothetical protein	hypothetical protein
1410	sll1981	-	1650	7909	5429	4311	4767	224.701	221.639	230.026	228.575	1.02747	0.0322403	0.196068	acetolactate synthase	acetolactate synthase	ko00290 Valine, leucine and isoleucine biosynthesis^ko00650 Butanoate metabolism^ko00660 C5-Branched dibasic acid metabolism^ko00770 Pantothenate and CoA biosynthesis	[E] Amino acid transport and metabolism
1411	ssl3769	-	222	2524	1730	1758	1706	532.97	524.933	697.187	607.986	1.23373	0.00583126	0.0578019	hypothetical protein	unknown protein
1412	sll1980	-	540	2226	1381	1034	1163	193.24	172.271	168.582	170.394	0.927401	0.756835	0.961485	thiol:disulfide interchange protein TrxA	thiol:disulfide interchange protein TrxA		[O] Posttranslational modification, protein turnover, chaperones
1413	sll1979	-	426	1640	1128	742	829	180.468	178.365	153.348	153.962	0.856412	0.17773	0.537169	hypothetical protein	hypothetical protein		[S] Function unknown
1414	slr2094	+	1035	29487	20410	15151	16806	1335.54	1328.35	1288.8	1284.67	0.966054	0.423123	0.794326	fructose 1,6-bisphosphatase II	fructose-1,6-/sedoheptulose-1,7-bisphosphatase	ko00010 Glycolysis / Gluconeogenesis^ko00030 Pentose phosphate pathway^ko00051 Fructose and mannose metabolism^ko00680 Methane metabolism^ko00710 Carbon fixation in photosynthetic organisms	[G] Carbohydrate transport and metabolism
1415	slr2095	+	423	213	133	92	110	23.6051	21.1798	19.1483	20.5741	0.886959	0.735963	0.956604	transposase	putative transposase [ISY120c: 1561629 - 1562430]
1416	slr2096	+	414	52	53	19	38	5.88802	8.62356	4.04051	7.26191	0.778855	0.703498	0.944006	transposase	putative transposase [ISY120c: 1561629 - 1562430]
1417	slr2097	+	372	412	324	251	283	51.9183	58.6696	59.4038	60.1882	1.08142	0.189858	0.554252	cyanoglobin	cyanoglobin		[R] General function prediction only
1418	slr2098	+	3783	1064	730	550	701	13.1847	12.9986	12.8	14.6605	1.04878	0.145152	0.487082	hybrid sensory kinase	two-component hybrid sensor and regulator		[T] Signal transduction mechanisms
1419	slr2099	+	1098	181	149	97	117	7.72757	9.14103	7.77772	8.43046	0.960849	0.840623	0.985878	hybrid sensory kinase	two-component hybrid sensor and regulator
1420	slr2100	+	1104	223	157	111	118	9.46896	9.57947	8.85191	8.4563	0.908642	0.856268	0.990266	regulatory components of sensory transduction system	two-component response regulator		[T] Signal transduction mechanisms
1421	slr2101	+	429	966	727	473	507	105.557	114.153	97.0704	93.5014	0.867379	0.373736	0.763665	hypothetical protein	hypothetical protein		[S] Function unknown
1422	slr2102	+	1512	2989	2059	1389	1752	92.6703	91.7309	80.8786	91.6748	0.93575	1	1	cell division protein FtsY	cell division protein FtsY	ko03060 Protein export^ko03070 Bacterial secretion system	[U] Intracellular trafficking, secretion, and vesicular transport
1423	slr2103	+	882	293	213	103	134	15.5728	16.2675	10.2814	12.02	0.700413	0.0627599	0.302922	hypothetical protein	hypothetical protein		[I] Lipid transport and metabolism
1424	slr2104	+	2850	724	526	380	394	11.9086	12.4323	11.7388	10.9375	0.931612	0.950771	1	hybrid sensory kinase	two-component hybrid sensor and regulator		[T] Signal transduction mechanisms
1425	sll1973	-	666	3076	2372	1588	1700	216.51	239.912	209.923	201.949	0.902393	0.580931	0.890169	hypothetical protein	hypothetical protein	ko00561 Glycerolipid metabolism^ko00564 Glycerophospholipid metabolism	[S] Function unknown
1426	slr2105	+	1785	1832	1310	1043	1193	48.112	49.4361	51.4433	52.8774	1.06943	0.0329199	0.199579	hypothetical protein	hypothetical protein		[N] Cell motility
1427	sll1430	-	516	246	195	86	153	22.3487	25.4563	14.6734	23.459	0.797666	0.536406	0.865402	adenine phosphoribosyltransferase	adenine phosphoribosyltransferase	ko00230 Purine metabolism	[F] Nucleotide transport and metabolism
1428	sll1429	-	912	41	19	37	23	2.10744	1.40336	3.57182	1.99526	1.5857	0.275511	0.672745	hypothetical protein	unknown protein		[V] Defense mechanisms
1429	ssl2789	-	213	9	6	4	4	1.98075	1.8975	1.65335	1.48576	0.809411	0.949807	1	resolvase	similar to resolvase
1430	sll1428	-	876	116	74	57	58	6.20755	5.69035	5.72867	5.23831	0.921758	0.929755	1	P3 protein	probable sodium-dependent transporter		[R] General function prediction only
1431	slr1503	+	990	579	375	294	299	27.4164	25.5157	26.1454	23.8948	0.945367	1	1	hypothetical protein	hypothetical protein		[C] Energy production and conversion
1432	sll1427	-	1248	6025	4120	2977	3365	226.313	222.379	210.014	213.323	0.943491	0.92654	1	protease HhoB	protease		[O] Posttranslational modification, protein turnover, chaperones
1433	sll1426	-	468	4476	3032	2784	2956	448.343	436.41	523.729	499.719	1.15676	1.15103e-05	0.000315544	hypothetical protein	unknown protein		[S] Function unknown
1434	sll1425	-	1809	7360	5335	3988	4605	190.724	198.658	194.088	201.4	1.01568	0.0485739	0.256409	prolyl-tRNA synthetase	proline-tRNA ligase	ko00970 Aminoacyl-tRNA biosynthesis	[J] Translation, ribosomal structure and biogenesis
1435	slr1505	+	594	2392	1817	1383	1580	188.774	206.053	204.983	210.445	1.05218	0.0314809	0.19245	hypothetical protein	unknown protein		[S] Function unknown
1436	sll1424	-	1473	581	384	259	292	18.4901	17.5606	15.4803	15.6837	0.864448	0.430122	0.79857	hypothetical protein	hypothetical protein		[S] Function unknown
1437	sll1423	-	675	3780	2699	1720	2101	262.515	269.346	224.341	246.258	0.884814	0.284748	0.680976	global nitrogen regulator	global nitrogen regulator		[T] Signal transduction mechanisms
1438	ssl2781	-	246	490	343	223	189	93.3743	93.9226	79.8092	60.7847	0.750647	0.0930514	0.377477	hypothetical protein	hypothetical protein		[S] Function unknown
1439	slr1506	+	1866	5782	3971	2925	3439	145.256	143.351	138.006	145.81	0.983403	0.291214	0.687717	hypothetical protein	hypothetical protein		[R] General function prediction only
1440	slr1507	+	1080	2232	1573	1121	1242	96.8806	98.1106	91.3829	90.9841	0.935257	0.964186	1	hypothetical protein	hypothetical protein		[R] General function prediction only
1441	slr1508	+	1167	3137	2111	1462	1625	126.012	121.851	110.296	110.167	0.889456	0.298342	0.694586	hypothetical protein	probable glycosyltransferase		[M] Cell wall/membrane/envelope biogenesis
1442	slr1509	+	1332	655	386	315	358	23.0517	19.5206	20.8204	21.2641	0.98854	0.698598	0.941638	Na+ -ATPase subunit J	membrane subunit of a Ktr-like ion transport system		[P] Inorganic ion transport and metabolism
1443	slr1510	+	1044	2018	1391	755	873	90.6123	89.7507	63.6692	66.1578	0.71981	4.9683e-05	0.0011856	glycerol-3-phosphate acyltransferase PlsX	fatty acid/phospholipid synthesis protein PlsX	ko00561 Glycerolipid metabolism^ko00564 Glycerophospholipid metabolism	[I] Lipid transport and metabolism
1444	slr1511	+	990	873	627	362	433	41.3376	42.6622	32.1926	34.6035	0.795194	0.0722498	0.327109	3-oxoacyl-ACP synthase	3-oxoacyl-[acyl-carrier-protein] synthase III	ko00061 Fatty acid biosynthesis	[I] Lipid transport and metabolism
1445	sll1418	-	564	2533	1737	1308	1531	210.534	207.459	204.179	214.765	1.00228	0.245751	0.63875	hypothetical protein	photosystem II oxygen-evolving complex 23K protein PsbP homolog	ko00195 Photosynthesis	[S] Function unknown
1446	slr1512	+	1122	695	432	399	400	29.0375	25.9359	31.3086	28.2056	1.0826	0.17151	0.528849	hypothetical protein	sodium-dependent bicarbonate transporter		[R] General function prediction only
1447	slr1513	+	330	257	195	120	172	36.5078	39.8045	32.0148	41.2365	0.959889	0.818032	0.982305	hypothetical protein	periplasmic protein, function unknown		[S] Function unknown
1448	sll1415	-	921	749	544	314	443	38.1231	39.7878	30.016	38.055	0.873702	0.572795	0.884886	inorganic polyphosphate/ATP-NAD kinase	hypothetical protein	ko00760 Nicotinate and nicotinamide metabolism	[G] Carbohydrate transport and metabolism
1449	sll1414	-	720	1726	1291	959	934	112.376	120.783	117.265	102.632	0.94312	0.958172	1	Thf1-like-protein	hypothetical protein		[D] Cell cycle control, cell division, chromosome partitioning
1450	ssr2549	+	168	338	274	179	223	94.3135	109.863	93.8052	105.018	0.973779	0.697088	0.941163	hypothetical protein	unknown protein
1451	slr1515	+	1422	2266	1686	1227	1353	74.7011	79.8673	75.9675	75.2776	0.9785	0.433606	0.80136	hypothetical protein	putative membrane protein required for bicarbonate uptake		[M] Cell wall/membrane/envelope biogenesis
1452	ssr2551	+	282	125	87	74	88	20.7791	20.7817	23.1029	24.6889	1.14992	0.328157	0.721041	hypothetical protein	hypothetical protein		[S] Function unknown
1453	slr1516	+	597	31291	22069	19281	21336	2457.04	2490.11	2843.4	2827.52	1.1463	7.5315e-09	3.94448e-07	superoxide dismutase	superoxide dismutase	ko04146 Peroxisome^ko05016 Huntington's disease	[P] Inorganic ion transport and metabolism
1454	slr1517	+	1086	1592	1045	602	781	68.7195	64.8183	48.8034	56.8969	0.791539	0.0168502	0.126341	3-isopropylmalate dehydrogenase	3-isopropylmalate dehydrogenase	ko00290 Valine, leucine and isoleucine biosynthesis	[E] Amino acid transport and metabolism
1455	ssr2554	+	264	2627	1761	1191	1255	466.469	449.331	397.183	376.103	0.844384	0.0569789	0.284408	hypothetical protein	hypothetical protein		[S] Function unknown
1456	slr1518	+	921	1736	1139	837	959	88.3602	83.3058	80.0109	82.3809	0.945975	0.953852	1	1,4-dihydroxy-2-naphthoate octaprenyltransferase	phylloquinone biosynthesis protein, probable 1,4-dihydroxy-2-naphthoic acid phytyltransferase	ko00130 Ubiquinone and other terpenoid-quinone biosynthesis	[H] Coenzyme transport and metabolism
1457	slr1519	+	735	1107	811	602	766	70.6036	74.3267	72.1095	82.4535	1.06646	0.0730198	0.329117	protein HglK	hypothetical protein		[S] Function unknown
1458	slr1520	+	1053	153	104	123	115	6.81129	6.65298	10.2839	8.64046	1.40553	0.0261313	0.17012	hypothetical protein	oxidoreductase, aldo/keto reductase family		[C] Energy production and conversion
1459	slr1521	+	1602	948	693	540	588	27.7404	29.1395	29.6766	29.039	1.03228	0.230861	0.615454	GTP-binding protein HflX	GTP-binding protein		[R] General function prediction only
1460	slr1522	+	1074	357	248	281	253	15.5823	15.5546	23.0348	18.6373	1.33836	0.0170805	0.127523	transposase	putative transposase [ISY352d: 1614422 - 1615835]		[L] Replication, recombination and repair
1461	slr1523	+	657	118	60	72	41	8.41944	6.15173	9.64829	4.93726	1.00099	0.973879	1	transposase	putative transposase		[L] Replication, recombination and repair
1462	slr1524	+	513	20	12	4	10	1.82759	1.57571	0.686477	1.54223	0.654868	0.632238	0.919405	transposase	putative transposase [ISY100u(partial copy): 1616832 - 1617509]
1463	sll1411	-	435	9	3	1	2	0.969884	0.464561	0.202392	0.363754	0.39468	0.558998	0.8798	hypothetical protein	hypothetical protein		[S] Function unknown
1464	ssl2749	-	288	30	38	12	19	4.8831	8.88796	3.66836	5.2195	0.645401	0.465366	0.814254	hypothetical protein	hypothetical protein		[R] General function prediction only
1465	sll2001	-	1524	1763	1287	642	876	54.2293	56.8859	37.088	45.4765	0.743053	0.00804041	0.072296	leucyl aminopeptidase	leucine aminopeptidase	ko00480 Glutathione metabolism	[E] Amino acid transport and metabolism
1466	ssr3570	+	183	307	206	185	245	78.6419	75.8276	89.0028	105.921	1.26189	0.0228576	0.155489	hypothetical protein	unknown protein
1467	ssr3571	+	261	1449	921	1160	1316	260.252	237.701	391.292	398.917	1.58692	5.47303e-16	6.62236e-14	hypothetical protein	hypothetical protein
1468	slr2107	+	906	270	172	123	142	13.9702	12.7883	11.9525	12.4002	0.910094	0.827904	0.984118	polysialic acid transport protein KpsM	probable polysaccharide ABC transporter permease protein	ko02010 ABC transporters	[G] Carbohydrate transport and metabolism^[M] Cell wall/membrane/envelope biogenesis
1469	slr2108	+	1113	912	523	636	736	38.4119	31.6532	50.3089	52.3179	1.46473	1.01225e-07	4.43996e-06	polysialic acid transport ATP-binding protein KpsT	probable polysaccharide ABC transporter ATP binding subunit	ko02010 ABC transporters	[P] Inorganic ion transport and metabolism
1470	sll1999	-	516	12	7	0	8	1.09018	0.913817	0	1.22661	0.612084	0.73531	0.956604	transposase	putative transposase [ISY203h: 1623060 - 1623693, join 1624643 - 1625182]
1471	sll1998	-	846	10	4	6	2	0.55411	0.318494	0.624402	0.187037	0.929905	1	1	transposase	putative transposase [ISY100d: 1623697 - 1624643]		[L] Replication, recombination and repair
1472	sll1997	-	465	0	1	0	0	0	0.144863	0	0	0	1	1	transposase	putative transposase [ISY203h: 1623060 - 1623693, join 1624643 - 1625182]
1473	slr2110	+	339	35	24	24	7	4.83988	4.76895	6.23297	1.63368	0.818689	0.79698	0.974939	hypothetical protein	unknown protein
1474	slr2111	+	471	46	31	9	18	4.57829	4.43355	1.68231	3.02356	0.522187	0.184475	0.546721	hypothetical protein	unknown protein
1475	slr2112	+	357	6	7	8	13	0.787861	1.32081	1.9729	2.881	2.30187	0.180102	0.541541	transposase	putative transposase [ISY100o: 1626093 - 1627038]
1476	slr2113	+	492	1	0	0	0	0.0952799	0	0	0	0	1	1	transposase	putative transposase [ISY100o: 1626093 - 1627038]		[L] Replication, recombination and repair
1477	slr2114	+	1035	48	36	20	19	2.17404	2.34301	1.70127	1.45238	0.698167	0.45083	0.805919	spore coat polysaccharide biosynthesis protein SpsC	perosamine synthetase		[E] Amino acid transport and metabolism
1478	slr2115	+	1566	152	111	74	112	4.55007	4.77466	4.16029	5.6584	1.05297	0.509477	0.844156	hypothetical protein	unknown protein		[M] Cell wall/membrane/envelope biogenesis
1479	slr2116	+	828	54	33	33	39	3.05724	2.68469	3.50887	3.72651	1.26009	0.378492	0.765431	spore coat polysaccharide biosynthesis protein SpsA	probable glycosyltransferase		[M] Cell wall/membrane/envelope biogenesis
1480	slr2117	+	543	90	41	40	80	7.76979	5.08622	6.4855	11.6562	1.41115	0.311511	0.707117	hypothetical protein	hypothetical protein
1481	slr2118	+	1263	52	19	14	21	1.93004	1.01335	0.975906	1.31548	0.778483	0.617623	0.914061	hypothetical protein	unknown protein		[S] Function unknown
1482	slr2119	+	834	421	309	229	258	23.6637	24.9576	24.1742	24.4749	1.00057	0.570373	0.884418	hypothetical protein	unknown protein		[S] Function unknown
1483	slr2120	+	990	114	74	69	43	5.39804	5.03509	6.13617	3.43638	0.917513	0.897973	1	hypothetical protein	hypothetical protein		[M] Cell wall/membrane/envelope biogenesis
1484	slr2121	+	645	113	78	59	52	8.21269	8.14603	8.05333	6.37839	0.882204	0.785178	0.970031	hypothetical protein	hypothetical protein	ko00380 Tryptophan metabolism^ko00630 Glyoxylate and dicarboxylate metabolism	[R] General function prediction only
1485	slr2122	+	675	194	112	70	86	13.473	11.177	9.13014	10.08	0.779317	0.313481	0.707117	hypothetical protein	hypothetical protein		[M] Cell wall/membrane/envelope biogenesis
1486	slr2123	+	954	1026	692	527	616	50.4157	48.8617	48.6346	51.0858	1.00446	0.409075	0.784162	D-isomer specific 2-hydroxyacid dehydrogenase	similar to D-3-phosphoglycerate dehydrogenase		[E] Amino acid transport and metabolism
1487	slr2124	+	747	664	418	286	382	41.6691	37.6935	33.7077	40.4585	0.934523	0.962929	1	short-chain alcohol dehydrogenase	3-oxoacyl-[acyl-carrier protein] reductase		[R] General function prediction only
1488	slr2125	+	792	2197	1368	1955	2378	130.038	116.352	217.323	237.55	1.84615	2.6099e-29	9.15812e-27	hypothetical protein	hypothetical protein		[S] Function unknown
1489	slr2126	+	864	433	256	426	405	23.4931	19.9589	43.4089	37.0859	1.8525	2.61224e-06	8.64749e-05	hypothetical protein	probable glycosyltransferase		[M] Cell wall/membrane/envelope biogenesis
1490	slr2127	+	573	77	76	31	58	6.29945	8.9345	4.76311	8.00831	0.838352	0.837226	0.98536	hypothetical protein	hypothetical protein		[S] Function unknown
1491	slr2128	+	450	460	291	234	282	47.9195	43.5604	45.7811	49.5797	1.04243	0.390453	0.772759	hypothetical protein	hypothetical protein		[S] Function unknown
1492	sll1995	-	927	384	256	259	240	19.4186	18.6025	24.5982	20.4833	1.1857	0.0698621	0.324697	hypothetical protein	hypothetical protein		[M] Cell wall/membrane/envelope biogenesis
1493	sll1994	-	981	3097	2302	1853	2166	147.992	158.069	166.299	174.686	1.1141	0.000566246	0.00915648	delta-aminolevulinic acid dehydratase	porphobilinogen synthase (5-aminolevulinate dehydratase)	ko00860 Porphyrin and chlorophyll metabolism	[H] Coenzyme transport and metabolism
1494	sll1994a	-	96	1090	905	594	857	532.258	635.021	544.751	706.28	1.07175	0.313328	0.707117	cytochrome B6f complex subunit PetL
1495	slr2130	+	1083	1187	869	538	543	51.3794	54.0508	43.7358	39.6679	0.791079	0.029476	0.185029	3-dehydroquinate synthase	3-dehydroquinate synthase	ko00400 Phenylalanine, tyrosine and tryptophan biosynthesis	[E] Amino acid transport and metabolism
1496	slr2131	+	3183	2866	2014	1437	1599	42.2091	42.622	39.7469	39.7447	0.937057	0.986825	1	cation or drug efflux system protein	RND multidrug efflux transporter		[P] Inorganic ion transport and metabolism
1497	sll1241	-	756	28	15	17	22	1.73621	1.33654	1.97975	2.30233	1.39357	0.410979	0.784162	hypothetical protein	unknown protein
1498	sll1240	-	471	4	3	14	1	0.398112	0.429053	2.61692	0.167976	3.36679	0.503358	0.84019	hypothetical protein	unknown protein
1499	sll1239	-	534	49	34	38	45	4.30151	4.28893	6.26506	6.66713	1.50542	0.124943	0.444305	hypothetical protein	unknown protein
1500	slr1322	+	1467	5373	3515	2556	2879	171.693	161.401	153.396	155.267	0.926653	0.714667	0.949176	hypothetical protein	putative modulator of DNA gyrase; TldD		[L] Replication, recombination and repair
1501	sll1237	-	897	510	418	218	368	26.6529	31.3903	21.3967	32.4581	0.927841	0.954043	1	protoporphyrinogen oxidase	N(5)-glutamine methyltransferase		[J] Translation, ribosomal structure and biogenesis
1502	slr1324	+	1260	829	549	347	419	30.8426	29.3503	24.2461	26.3094	0.839892	0.225512	0.607773	hybrid sensory kinase	two-component hybrid sensor and regulator		[T] Signal transduction mechanisms
1503	ssr2194	+	195	81	53	41	59	19.4723	18.3085	18.5111	23.9378	1.12356	0.498427	0.837226	hypothetical protein	unknown protein		[S] Function unknown
1504	sll1236	-	381	151	116	63	95	18.5788	20.509	14.5579	19.7272	0.877131	0.815101	0.980524	hypothetical protein	unknown protein
1505	slr1325	+	2280	7144	4932	3543	4131	146.884	145.713	136.811	143.347	0.957485	0.629844	0.918969	(p)ppGpp 3'-pyrophosphohydrolase	GTP pyrophosphokinase	ko00230 Purine metabolism	[F] Nucleotide transport and metabolism
1506	sll1234	-	1275	15159	10260	6509	7683	557.349	542.061	449.456	476.747	0.842455	0.00432435	0.0464042	S-adenosyl-L-homocysteine hydrolase	adenosylhomocysteinase	ko00270 Cysteine and methionine metabolism	[H] Coenzyme transport and metabolism
1507	ssr2201	+	216	196	135	146	137	42.5372	42.1009	59.5089	50.1804	1.29598	0.0497219	0.260878	hypothetical protein	unknown protein
1508	slr1327	+	432	218	137	157	152	23.6559	21.3623	31.9962	27.8373	1.3291	0.0304887	0.189354	hypothetical protein	hypothetical protein		[R] General function prediction only
1509	sll1233	-	882	270	167	119	127	14.3503	12.7544	11.8785	11.3921	0.858544	0.537575	0.866492	hypothetical protein	hypothetical protein		[E] Amino acid transport and metabolism
1510	sll1232	-	561	71	46	59	60	5.93283	5.52339	9.25918	8.46167	1.54683	0.0562425	0.282339	hypothetical protein	hypothetical protein		[S] Function unknown
1511	sll1231	-	1197	77	69	54	35	3.01553	3.88299	3.97176	2.31335	0.911081	0.949873	1	mannosyltransferase	mannosyltransferase		[M] Cell wall/membrane/envelope biogenesis
1512	sll1229	-	1134	725	461	356	350	29.9703	27.3841	27.6389	24.4187	0.907646	0.65438	0.924204	hybrid sensory kinase	two-component hybrid sensor and regulator		[T] Signal transduction mechanisms
1513	sll1228	-	1899	1438	988	757	768	35.4977	35.0464	35.0957	31.9966	0.951069	0.904888	1	hybrid sensory kinase	two-component hybrid sensor and regulator		[T] Signal transduction mechanisms
1514	slr1329	+	1449	24236	17389	11202	13228	784.078	808.383	680.629	722.26	0.880956	0.0958033	0.384428	ATP synthase F0F1 subunit beta	ATP synthase beta subunit	ko00190 Oxidative phosphorylation^ko00195 Photosynthesis	[C] Energy production and conversion
1515	slr1330	+	408	4787	3407	2241	2625	550.009	562.501	483.576	509.022	0.892215	0.315631	0.709382	ATP synthase F0F1 subunit epsilon	ATP synthase epsilon chain of CF(1)	ko00190 Oxidative phosphorylation^ko00195 Photosynthesis	[C] Energy production and conversion
1516	slr1331	+	1539	1899	1330	812	903	57.8433	58.2136	46.4516	46.4212	0.800236	0.0148774	0.114988	processing protease	periplasmic processing protease		[R] General function prediction only
1517	slr1332	+	1212	168	113	65	75	6.4979	6.28039	4.72165	4.89583	0.752642	0.274643	0.672745	3-oxoacyl-ACP synthase	beta ketoacyl-acyl carrier protein synthase	ko00061 Fatty acid biosynthesis	[I] Lipid transport and metabolism
1518	sll1226	-	1422	1230	689	606	749	40.5482	32.6385	37.5194	41.6725	1.08205	0.261656	0.656386	hydrogenase large subunit	hydrogenase subunit of the bidirectional hydrogenase		[C] Energy production and conversion
1519	sll1225	-	447	121	76	109	110	12.6895	11.4529	21.4685	19.4694	1.69568	0.00256626	0.0302181	hypothetical protein	unknown protein		[S] Function unknown
1520	ssl2420	-	252	131	90	92	107	24.369	24.0576	32.1418	33.5932	1.35741	0.0567592	0.283784	hypothetical protein	unknown protein		[S] Function unknown
1521	sll1224	-	546	444	251	237	240	38.1203	30.9665	38.2154	34.7765	1.05652	0.42514	0.794787	hydrogenase small subunit	hydrogenase subunit of the bidirectional hydrogenase		[C] Energy production and conversion
1522	sll1223	-	714	919	628	530	539	60.337	59.2478	65.3523	59.7253	1.04593	0.215091	0.59538	bidirectional hydrogenase complex protein HoxU	diaphorase subunit of the bidirectional hydrogenase	ko00190 Oxidative phosphorylation	[C] Energy production and conversion
1523	sll1222	-	636	736	459	498	500	54.2484	48.6146	68.9375	62.1986	1.27486	0.00148355	0.0197939	hypothetical protein	hypothetical protein		[S] Function unknown
1524	sll1221	-	1599	2437	1683	1341	1643	71.4453	70.9001	73.8352	81.2937	1.08981	0.00727107	0.0673198	hydrogenase subunit	diaphorase subunit of the bidirectional hydrogenase	ko00190 Oxidative phosphorylation	[C] Energy production and conversion
1525	sll1220	-	519	1703	1097	910	914	153.82	142.38	154.368	139.331	0.991552	0.574852	0.886272	bidirectional hydrogenase complex protein HoxE	putative diaphorase subunit of the bidirectional hydrogenase	ko00190 Oxidative phosphorylation	[C] Energy production and conversion
1526	ssr2227	+	285	592	419	444	432	97.3741	99.0331	137.158	119.924	1.30892	0.000707603	0.0108903	transposase	putative transposase
1527	slr1334	+	1470	899	565	373	440	28.6688	25.8906	22.3396	23.6812	0.843498	0.21254	0.592378	hypothetical protein	phosphoglucomutase/phosphomannomutase		[G] Carbohydrate transport and metabolism
1528	sll1219	-	324	1552	1112	438	557	224.55	231.191	119.018	136.012	0.559594	1.20483e-11	8.80779e-10	hypothetical protein	hypothetical protein		[S] Function unknown
1529	sll1218	-	657	735	457	336	421	52.4431	46.8556	45.0253	50.6972	0.963986	0.824831	0.983307	hypothetical protein	hypothetical protein YCF39		[G] Carbohydrate transport and metabolism^[M] Cell wall/membrane/envelope biogenesis
1530	sll1217	-	675	485	374	238	238	33.6825	37.3232	31.0425	27.8959	0.830051	0.299702	0.694865	hypothetical protein	unknown protein		[L] Replication, recombination and repair
1531	ssr1375	+	192	3885	2576	1583	1445	948.541	903.765	725.877	595.435	0.713333	0.00709393	0.0662037	hypothetical protein	hypothetical protein		[S] Function unknown
1532	slr0804	+	942	3988	2939	1763	2125	198.459	210.165	164.772	178.474	0.840007	0.0367623	0.213574	D-alanyl-D-alanine carboxypeptidase	probable D-alanyl-D-alanine carboxypeptidase	ko00550 Peptidoglycan biosynthesis	[M] Cell wall/membrane/envelope biogenesis
1533	slr0806	+	1317	828	593	378	429	29.4721	30.3305	25.2691	25.7715	0.853483	0.308879	0.704263	hypothetical protein	hypothetical protein		[C] Energy production and conversion
1534	sml0008	-	120	17667	12159	13128	13941	6901.57	6825.39	9631.65	9191.37	1.37124	2.98451e-16	3.83656e-14	photosystem I reaction center subunit IX	photosystem I subunit IX	ko00195 Photosynthesis	[C] Energy production and conversion
1535	sll0819	-	495	82753	55428	50455	54406	7836.91	7542.84	8973.92	8695.79	1.14889	4.83203e-07	1.90512e-05	photosystem I subunit III	photosystem I reaction center subunit III precursor (PSI-F), plastocyanin (cyt c553) docking protein	ko00195 Photosynthesis	[M] Cell wall/membrane/envelope biogenesis
1536	slr0807	+	1044	486	301	200	237	21.8224	19.4212	16.866	17.9604	0.844407	0.350403	0.738478	DNA-binding/iron metalloprotein/AP endonuclease	probable o-sialoglycoprotein endopeptidase		[O] Posttranslational modification, protein turnover, chaperones
1537	slr0808	+	555	178	113	91	95	15.0347	13.715	14.4355	13.5425	0.973158	0.901933	1	16S rRNA-processing protein RimM	16S rRNA processing protein RimM homolog		[J] Translation, ribosomal structure and biogenesis
1538	slr0809	+	984	1529	1005	595	675	72.8415	68.799	53.236	54.272	0.75902	0.00299452	0.034565	dTDP-glucose 4-6-dehydratase	dTDP-glucose 4,6-dehydratase	ko00521 Streptomycin biosynthesis^ko00523 Polyketide sugar unit biosynthesis^ko01055 Biosynthesis of vancomycin group antibiotics	[M] Cell wall/membrane/envelope biogenesis
1539	slr0810	+	357	328	275	151	205	43.0697	51.889	37.2385	45.4311	0.870584	0.68732	0.933723	hypothetical protein	hypothetical protein
1540	sll0818	-	837	250	192	134	153	14.0017	15.4521	14.0949	14.4622	0.969556	0.801302	0.976198	hypothetical protein	tetrapyrrole methylase family protein		[R] General function prediction only
1541	ssl1520	-	225	152	109	107	108	31.6685	32.6329	41.8682	37.976	1.24172	0.128392	0.453705	hypothetical protein	unknown protein		[S] Function unknown
1542	sll0817	-	909	96	107	71	59	4.95078	7.92923	6.87666	5.13518	0.932595	0.969523	1	tRNA delta(2)-isopentenylpyrophosphate transferase	tRNA delta-2-isopentenylpyrophosphate (IPP) transferase	ko00908 Zeatin biosynthesis	[J] Translation, ribosomal structure and biogenesis
1543	sll0816	-	1113	447	339	143	234	18.8269	20.5171	11.3116	16.6337	0.710281	0.118006	0.43466	hypothetical protein	probable oxidoreductase		[R] General function prediction only
1544	sll0815	-	792	799	578	398	530	47.292	49.1602	44.2426	52.9442	1.00762	0.37074	0.763512	hypothetical protein	unknown protein		[O] Posttranslational modification, protein turnover, chaperones
1545	sll0814	-	909	4987	3460	2499	2968	257.183	256.403	242.039	258.326	0.974257	0.401902	0.777439	hypothetical protein	hypothetical protein		[S] Function unknown
1546	sll0813	-	900	2358	1688	1196	1315	122.82	126.34	116.996	115.598	0.933515	0.949604	1	cytochrome C oxidase subunit II	cytochrome c oxidase subunit II	ko00190 Oxidative phosphorylation^ko00910 Nitrogen metabolism	[C] Energy production and conversion
1547	slr0812	+	771	290	174	107	143	17.6323	15.2022	12.2183	14.674	0.819027	0.367213	0.760074	pantothenate kinase	hypothetical protein	ko00770 Pantothenate and CoA biosynthesis	[K] Transcription
1548	slr0813	+	1167	283	210	123	142	11.3679	12.1216	9.27935	9.62687	0.804878	0.327715	0.720522	ceramide glucosyltransferase	hypothetical protein	ko00600 Sphingolipid metabolism	[M] Cell wall/membrane/envelope biogenesis
1549	sll0812	-	459	218	167	121	91	22.2644	24.5084	23.209	15.6854	0.831561	0.551685	0.876353	hypothetical protein	hypothetical protein		[S] Function unknown
1550	ssr1386	+	240	1364	1056	704	824	266.422	296.39	258.253	271.634	0.941498	0.867169	0.992612	NADH dehydrogenase subunit NdhL	NADH dehydrogenase subunit NdhL	ko00190 Oxidative phosphorylation	[C] Energy production and conversion
1551	slr0815	+	363	370	262	122	200	47.7817	48.619	29.5894	43.5904	0.759121	0.235161	0.620902	hypothetical protein	hypothetical protein		[S] Function unknown
1552	slr0816	+	501	419	265	160	174	39.2051	35.6303	28.1168	27.4776	0.742889	0.0658594	0.312858	hypothetical protein	hypothetical protein		[S] Function unknown
1553	sll0811	-	342	2	7	0	0	0.274139	1.37874	0	0	0	0.207441	0.580933	hypothetical protein	unknown protein		[L] Replication, recombination and repair
1554	sll0810	-	558	242	144	104	121	20.3305	17.3836	16.409	17.1561	0.889989	0.716202	0.949951	hypothetical protein	unknown protein		[L] Replication, recombination and repair
1555	sll0809	-	669	51	36	29	15	3.57364	3.62483	3.81641	1.77391	0.776599	0.586232	0.894186	hypothetical protein	hypothetical protein	ko00785 Lipoic acid metabolism	[H] Coenzyme transport and metabolism
1556	slr0817	+	1422	716	477	306	391	23.6037	22.5959	18.9455	21.7543	0.880954	0.52765	0.85959	menaquinone-specific isochorismate synthase	salicylate biosynthesis isochorismate synthase	ko00130 Ubiquinone and other terpenoid-quinone biosynthesis^ko01053 Biosynthesis of siderophore group nonribosomal peptides	[H] Coenzyme transport and metabolism
1557	slr0818	+	1353	1000	646	609	620	34.6472	32.1622	39.628	36.2545	1.1358	0.0226383	0.15492	hypothetical protein	hypothetical protein		[S] Function unknown
1558	slr0819	+	1608	280	168	156	180	8.16279	7.03776	8.54126	8.85633	1.14454	0.194629	0.561178	apolipoprotein N-acyltransferase	apolipoprotein N-acyltransferase		[M] Cell wall/membrane/envelope biogenesis
1559	ssr1391	+	279	26	13	21	19	4.36853	3.1387	6.62671	5.38787	1.6004	0.27698	0.674591	hypothetical protein	hypothetical protein		[S] Function unknown
1560	slr0820	+	1434	1091	718	812	1026	35.665	33.7277	49.8529	56.6064	1.53416	6.46949e-12	4.93509e-10	glucosyltransferase	probable glycosyltransferase		[M] Cell wall/membrane/envelope biogenesis
1561	ssl1507	-	198	27	16	18	8	6.39242	5.44335	8.00369	3.19663	0.946312	1	1	transposase	putative transposase [ISY508a: 1710788 - 1711753]
1562	sll0808	-	564	48	50	34	37	3.98959	5.97175	5.30741	5.19027	1.05384	0.658758	0.92425	transposase	putative transposase [ISY508a: 1710788 - 1711753]
1563	slr0821	+	327	1847	1404	912	927	264.78	289.221	245.545	224.285	0.848064	0.177398	0.536628	hypothetical protein	hypothetical protein		[H] Coenzyme transport and metabolism
1564	sll0807	-	690	7231	4996	2934	3444	491.265	487.736	374.364	394.895	0.78576	5.02016e-05	0.0011856	ribulose-phosphate 3-epimerase	pentose-5-phosphate-3-epimerase	ko00030 Pentose phosphate pathway^ko00040 Pentose and glucuronate interconversions^ko00710 Carbon fixation in photosynthetic organisms	[G] Carbohydrate transport and metabolism
1565	slr0822	+	2859	2550	1805	1441	1501	41.8112	42.5279	44.3744	41.5369	1.01864	0.151834	0.495727	cation-transporting ATPase E1-E2 ATPase	cation-transporting P-type ATPase PacL		[P] Inorganic ion transport and metabolism
1566	slr0823	+	519	1509	969	670	772	136.298	125.767	113.656	117.684	0.882757	0.355615	0.744986	photosystem I assembly protein Ycf3	photosystem I assembly related protein		[O] Posttranslational modification, protein turnover, chaperones
1567	sll0804	-	1359	372	316	180	226	12.8319	15.6631	11.661	13.157	0.87096	0.660038	0.92458	hypothetical protein	hypothetical protein		[R] General function prediction only
1568	sll0803	-	477	224	131	105	159	22.0139	18.4997	19.38	26.3722	1.12931	0.316438	0.710416	hypothetical protein	hypothetical protein		[S] Function unknown
1569	sll0802	-	441	602	341	273	343	63.9918	52.0867	54.5013	61.5351	0.999638	0.665511	0.928171	hypothetical protein	hypothetical protein		[S] Function unknown
1570	ssl1498	-	183	1527	1070	835	947	391.16	393.862	401.715	409.418	1.03326	0.15201	0.495727	hypothetical protein	hypothetical protein		[S] Function unknown
1571	sll1263	-	930	626	503	300	285	31.5543	36.4331	28.4002	24.2454	0.774344	0.109056	0.41595	hypothetical protein	cation efflux system protein		[P] Inorganic ion transport and metabolism
1572	sll1262	-	483	2167	1557	913	1033	210.319	217.146	166.42	169.208	0.78516	0.00465646	0.0487598	hypothetical protein	hypothetical protein	ko00190 Oxidative phosphorylation	[C] Energy production and conversion
1573	sll1261	-	654	7535	5259	3880	4372	540.097	541.672	522.321	528.896	0.971756	0.405956	0.783122	elongation factor Ts	elongation factor TS		[J] Translation, ribosomal structure and biogenesis
1574	sll1260	-	807	13469	9444	7026	8066	782.399	788.304	766.51	790.774	0.991457	0.1401	0.477216	30S ribosomal protein S2	30S ribosomal protein S2	ko03010 Ribosome	[J] Translation, ribosomal structure and biogenesis
1575	slr1336	+	1116	4438	2984	2639	2838	186.419	180.113	208.189	201.194	1.11691	0.000311725	0.00552338	H+/Ca2+ exchanger	H+/Ca2+ exchanger		[P] Inorganic ion transport and metabolism
1576	sll1258	-	579	223	109	55	71	18.0548	12.6812	8.3631	9.70169	0.587741	0.0396924	0.222493	deoxycytidine triphosphate deaminase	dCTP deaminase	ko00240 Pyrimidine metabolism	[F] Nucleotide transport and metabolism
1577	sll1257	-	492	0	0	0	0	0	0	0	0	NA	NA	NA	transposase	putative transposase [ISY100p: 1725405 - 1726350]		[L] Replication, recombination and repair
1578	sll1256	-	357	8	3	0	2	1.05048	0.566062	0	0.44323	0.274184	0.481057	0.823823	transposase	putative transposase [ISY100p: 1725405 - 1726350]
1579	slr1338	+	600	384	229	171	151	30.0017	25.7096	25.0916	19.911	0.807781	0.274376	0.672745	hypothetical protein	hypothetical protein		[R] General function prediction only
1580	slr1339	+	456	146	101	75	93	15.0091	14.92	14.4804	16.1356	1.02295	0.667649	0.928638	hypothetical protein	hypothetical protein
1581	slr1340	+	534	188	120	105	122	16.5038	15.1374	17.3114	18.0753	1.11838	0.334077	0.724756	hypothetical protein	unknown protein
1582	sll1255	-	1014	27	10	10	26	1.24822	0.664314	0.868251	2.02863	1.51468	0.4399	0.804342	transposase	putative transposase [ISY203c: 1728942 - 1730115]		[L] Replication, recombination and repair
1583	sll1254	-	1038	829	608	509	549	37.439	39.4564	43.1721	41.8449	1.10562	0.0496767	0.260878	hemolysin	hypothetical protein		[S] Function unknown
1584	slr1342	+	1335	1578	1039	688	833	55.4105	52.4258	45.3723	49.3664	0.878541	0.33518	0.724756	hypothetical protein	hypothetical protein		[S] Function unknown
1585	slr1343	+	1512	291	185	111	107	9.0221	8.24197	6.4633	5.59886	0.698686	0.0533593	0.276162	hypothetical protein	hypothetical protein		[R] General function prediction only
1586	sll1253	-	2826	534	368	228	334	8.858	8.77176	7.10307	9.35065	0.933292	0.993644	1	poly(A) polymerase	similar to polyA polymerase	ko03013 RNA transport	[J] Translation, ribosomal structure and biogenesis
1587	sll1252	-	777	434	285	197	178	26.184	24.7078	22.3218	18.1245	0.79475	0.160487	0.511488	hypothetical protein	hypothetical protein		[J] Translation, ribosomal structure and biogenesis
1588	slr1344	+	849	341	288	187	190	18.8284	22.8505	19.3918	17.7057	0.890078	0.756678	0.961485	hypothetical protein	hypothetical protein		[Q] Secondary metabolites biosynthesis, transport and catabolism
1589	sll1251	-	888	221	129	77	112	11.6666	9.78561	7.63415	9.97867	0.821024	0.445535	0.804721	hypothetical protein	hypothetical protein		[R] General function prediction only
1590	ssl2471	-	159	12	14	8	10	3.53794	5.93119	4.42972	4.97589	0.993291	0.931811	1	hypothetical protein	hypothetical protein
1591	sll1250	-	384	43	43	18	35	5.24933	7.54307	4.1269	7.21115	0.886311	1	1	hypothetical protein	hypothetical protein
1592	sll1249	-	1539	552	408	236	221	16.8138	17.858	13.5007	11.3611	0.717061	0.0157859	0.120419	bifunctional pantoate ligase/cytidylate kinase	pantothenate synthetase/cytidylate kinase	ko00240 Pyrimidine metabolism^ko00410 beta-Alanine metabolism^ko00770 Pantothenate and CoA biosynthesis	[F] Nucleotide transport and metabolism
1593	slr1347	+	933	2051	1641	1120	1171	103.051	118.478	105.687	99.2985	0.92532	0.938659	1	carbonic anhydrase	beta-type carbonic anhydrase localized in the carboxysome	ko00910 Nitrogen metabolism	[P] Inorganic ion transport and metabolism
1594	slr1348	+	747	723	500	391	394	45.3716	45.0879	46.0828	41.7295	0.970736	0.759295	0.962413	serine acetyltransferase	serine acetyltransferase	ko00270 Cysteine and methionine metabolism^ko00920 Sulfur metabolism	[E] Amino acid transport and metabolism
1595	slr1349	+	1593	3446	2393	1382	1822	101.407	101.19	76.3793	90.4899	0.823652	0.0702395	0.325267	glucose-6-phosphate isomerase	glucose-6-phosphate isomerase	ko00010 Glycolysis / Gluconeogenesis^ko00030 Pentose phosphate pathway^ko00500 Starch and sucrose metabolism^ko00520 Amino sugar and nucleotide sugar metabolism	[G] Carbohydrate transport and metabolism
1596	slr1350	+	1053	1690	1182	684	745	75.2359	75.6136	57.1888	55.9752	0.750178	0.00117846	0.0167418	fatty acid desaturase	acyl-lipid desaturase (delta 12)	ko01040 Biosynthesis of unsaturated fatty acids^ko02020 Two-component system	[I] Lipid transport and metabolism
1597	sll1247	-	1371	5787	4185	4377	4692	197.871	205.622	281.075	270.762	1.36765	9.86086e-19	1.6477e-16	hypothetical protein	hypothetical protein		[S] Function unknown
1598	slr1351	+	1362	641	478	245	296	22.0621	23.6408	15.837	17.1942	0.722737	0.0148424	0.114988	UDP-N-acetylmuramoylalanyl-D-glutamyl-2,6-diamino-pimelate-D-alanyl-D-alanine ligase	UDP-N-acetylmuramoylalanyl-D-glutamyl-2 6-diaminopimelate--D-alanyl-D-alanine ligase	ko00300 Lysine biosynthesis^ko00550 Peptidoglycan biosynthesis	[M] Cell wall/membrane/envelope biogenesis
1599	sll1245	-	384	1328	908	736	870	162.119	159.282	168.745	179.249	1.08274	0.0436703	0.238365	cytochrome; CytM	cytochrome cM		[C] Energy production and conversion
1600	sll1244	-	456	9769	6990	4263	5242	1004.27	1032.58	823.064	909.494	0.850605	0.0211259	0.147671	50S ribosomal protein L9	50S ribosomal protein L9	ko03010 Ribosome	[J] Translation, ribosomal structure and biogenesis
1601	slr1353	+	873	519	389	199	217	27.8689	30.0156	20.0688	19.6659	0.686448	0.00786999	0.0713587	hypothetical protein	hypothetical protein		[S] Function unknown
1602	sll1242	-	1608	4916	3402	2195	2651	143.315	142.515	120.18	130.434	0.876794	0.163249	0.516087	hypothetical protein	hypothetical protein		[C] Energy production and conversion
1603	slr1956	+	516	114	141	70	80	10.3567	18.4069	11.9435	12.2661	0.841676	0.837212	0.98536	hypothetical protein	unknown protein		[R] General function prediction only
1604	slr1957	+	318	2782	1980	1321	1320	410.106	419.42	365.729	328.408	0.836787	0.0773002	0.341191	hypothetical protein	hypothetical protein		[S] Function unknown
1605	slr1958	+	600	1016	653	507	576	79.3796	73.3117	74.3943	75.9519	0.984642	0.609068	0.908	hypothetical protein	unknown protein		[S] Function unknown
1606	sll1900	-	627	199	152	90	105	14.8783	16.33	12.6374	13.2492	0.829478	0.520115	0.856043	acetyltransferase	acetyltransferase		[R] General function prediction only
1607	ssl3580	-	228	131	60	64	61	26.9341	17.7267	24.7132	21.1672	1.02731	0.832524	0.98536	hydrogenase expression/formation protein HypC	putative hydrogenase expression/formation protein HypC		[O] Posttranslational modification, protein turnover, chaperones
1608	sll1899	-	948	1283	982	547	658	63.4432	69.7773	50.7998	54.9143	0.793527	0.0347296	0.206799	protoheme IX farnesyltransferase	cytochrome c oxidase folding protein	ko00190 Oxidative phosphorylation^ko00860 Porphyrin and chlorophyll metabolism	[O] Posttranslational modification, protein turnover, chaperones
1609	sll1898	-	996	844	565	515	564	39.7237	38.212	45.523	44.801	1.15895	0.0144833	0.113589	hypothetical protein	hypothetical protein	ko00190 Oxidative phosphorylation^ko00860 Porphyrin and chlorophyll metabolism^ko02020 Two-component system	[O] Posttranslational modification, protein turnover, chaperones
1610	slr1959	+	2481	184	77	84	111	3.47662	2.09062	2.98082	3.53968	1.17123	0.448593	0.805304	hypothetical protein	unknown protein		[L] Replication, recombination and repair
1611	sll1897	-	423	212	179	97	165	23.4943	28.5052	20.189	30.8611	0.981742	0.760615	0.962413	hypothetical protein	hypothetical protein		[S] Function unknown
1612	ssl3573	-	282	59	58	47	83	9.80775	13.8545	14.6734	23.2861	1.60422	0.0661194	0.313531	hypothetical protein	hypothetical protein
1613	slr1962	+	1110	657	379	236	377	27.7465	23	18.7185	26.8711	0.89838	0.826498	0.983307	hypothetical protein	probable extracellular solute-binding protein		[Q] Secondary metabolites biosynthesis, transport and catabolism
1614	sll1895	-	2088	1303	856	669	661	29.2537	27.6156	28.2084	25.046	0.936436	0.903083	1	hypothetical protein	hypothetical protein		[T] Signal transduction mechanisms
1615	slr1963	+	951	33496	24786	17366	19077	1651.12	1755.65	1607.69	1587.07	0.93777	0.939843	1	hypothetical protein	water-soluble carotenoid protein		[S] Function unknown
1616	slr1964	+	402	1524	1132	734	853	177.716	189.684	160.751	167.877	0.894468	0.543476	0.869242	hypothetical protein	hypothetical protein		[S] Function unknown
1617	sll1894	-	1707	2837	1998	1404	1417	77.9098	78.8448	72.413	65.6756	0.880922	0.291416	0.687717	bifunctional 3,4-dihydroxy-2-butanone 4-phosphate synthase/GTP cyclohydrolase II	riboflavin biosynthesis protein RibA	ko00740 Riboflavin metabolism	[H] Coenzyme transport and metabolism
1618	slr1966	+	729	1365	890	627	795	87.7752	82.2382	75.7222	86.2794	0.952876	0.848744	0.989318	hypothetical protein	hypothetical protein		[G] Carbohydrate transport and metabolism
1619	sll1893	-	783	359	251	168	208	21.4931	21.5935	18.8899	21.0169	0.926201	0.954466	1	imidazole glycerol phosphate synthase subunit HisF	cyclase	ko00340 Histidine metabolism	[E] Amino acid transport and metabolism
1620	sll1892	-	744	1895	1341	944	1079	119.4	121.413	111.707	114.74	0.940347	0.958197	1	hypothetical protein	unknown protein		[S] Function unknown
1621	slr1968	+	2802	1347	983	868	861	22.5354	23.6318	27.2731	24.311	1.11733	0.0345075	0.20593	hypothetical protein	unknown protein		[R] General function prediction only
1622	sll1891	-	756	6854	4874	3481	3971	425	434.285	405.383	415.571	0.955392	0.645797	0.924204	hypothetical protein	unknown protein		[S] Function unknown
1623	sll1890	-	552	325	206	119	161	27.6001	25.1385	18.9798	23.0757	0.797432	0.264657	0.660329	CobN protein	cobalt-chelatase subunit CobN-like protein	ko00860 Porphyrin and chlorophyll metabolism
1624	slr1969	+	2250	724	576	360	475	15.0842	17.2445	14.0865	16.7024	0.952369	0.771317	0.962772	hybrid sensory kinase	two-component sensor histidine kinase	ko02020 Two-component system	[T] Signal transduction mechanisms
1625	ssr3341	+	210	1481	1103	762	788	330.6	353.808	319.462	296.876	0.900542	0.577739	0.887604	hypothetical protein	hypothetical protein	ko03018 RNA degradation	[S] Function unknown
1626	slr1970	+	519	1493	976	720	809	134.852	126.676	122.137	123.324	0.938566	0.955405	1	hypothetical protein	hypothetical protein		[S] Function unknown
1627	slr1971	+	849	1359	980	738	842	75.0375	77.7552	76.53	78.4643	1.01441	0.253663	0.646877	hypothetical protein	hypothetical protein		[R] General function prediction only
1628	sll1888	-	1296	1724	1215	947	1064	62.3589	63.1513	64.3322	64.9537	1.03008	0.145587	0.487931	sensory transduction histidine kinase	two-component sensor histidine kinase		[T] Signal transduction mechanisms
1629	ssl3549	-	228	2800	1894	1380	1458	575.691	559.572	532.878	505.93	0.915036	0.601323	0.903529	hypothetical protein	hypothetical protein		[S] Function unknown
1630	slr1972	+	1077	5436	3641	2891	3141	236.608	227.728	236.328	230.738	1.00588	0.150201	0.493035	hypothetical protein	hypothetical protein YCF81		[R] General function prediction only
1631	sll1886	-	564	2232	1640	914	1091	185.516	195.874	142.676	153.043	0.775371	0.00255877	0.0302181	hypothetical protein	hypothetical protein		[S] Function unknown
1632	sll1885	-	2535	813	593	316	418	15.0342	15.7575	10.9747	13.0457	0.780092	0.0572528	0.28508	hypothetical protein	unknown protein		[S] Function unknown
1633	slr1974	+	1356	2727	1739	1213	1392	94.274	86.3875	78.7561	81.217	0.885485	0.267118	0.662884	GTP-binding protein EngA	GTP binding protein		[R] General function prediction only
1634	sll1884	-	1122	1227	934	815	891	51.2647	56.0745	63.9511	62.8279	1.18111	0.000808228	0.0121656	hypothetical protein	hypothetical protein		[S] Function unknown
1635	sll1883	-	1257	6139	4327	2554	2945	228.944	231.88	178.883	185.361	0.790419	0.000167182	0.00327732	bifunctional ornithine acetyltransferase/N-acetylglutamate synthase	arginine biosynthesis bifunctional protein ArgJ	ko00330 Arginine and proline metabolism	[E] Amino acid transport and metabolism
1636	sll1882	-	822	3338	2566	1512	1523	190.362	210.279	161.943	146.587	0.770091	0.0139975	0.111377	hypothetical protein	unknown protein
1637	slr1975	+	1173	723	522	287	315	28.8939	29.9767	21.5411	21.2461	0.7268	0.0106159	0.0904157	renin-binding protein	N-acylglucosamine 2-epimerase	ko00520 Amino sugar and nucleotide sugar metabolism	[G] Carbohydrate transport and metabolism
1638	sll1880	-	441	463	395	208	296	49.2163	60.335	41.5248	53.1032	0.863778	0.696803	0.94114	hypothetical protein	hypothetical protein		[S] Function unknown
1639	sll1879	-	1686	1712	1269	758	1040	47.6006	50.7008	39.5817	48.8026	0.899115	0.747021	0.9589	hypothetical protein	two-component response regulator		[T] Signal transduction mechanisms
1640	sll1878	-	1104	1702	1324	840	902	72.2698	80.7849	66.9874	64.6405	0.860006	0.221454	0.600527	ABC transporter	iron(III)-transport ATP-binding protein	ko02010 ABC transporters	[P] Inorganic ion transport and metabolism
1641	slr1977	+	732	288	193	133	168	18.4437	17.7606	15.9965	18.1579	0.943379	0.980899	1	hypothetical protein	hypothetical protein		[S] Function unknown
1642	slr1978	+	873	402	308	233	245	21.5863	23.7655	23.4977	22.2034	1.0077	0.528821	0.859866	hypothetical protein	hypothetical protein		[P] Inorganic ion transport and metabolism
1643	slr1979	+	1455	177	95	78	120	5.70265	4.39817	4.7197	6.52508	1.11325	0.445848	0.804773	anthranilate synthase component I	anthranilate synthase component I		[E] Amino acid transport and metabolism^[H] Coenzyme transport and metabolism
1644	slr1980	+	891	68	52	37	45	3.57765	3.9313	3.65601	3.99579	1.01902	0.76924	0.962647	hypothetical protein	unknown protein		[E] Amino acid transport and metabolism
1645	sll1876	-	1398	193	147	70	96	6.47167	7.08307	4.40833	5.4329	0.726036	0.187408	0.549965	coproporphyrinogen III oxidase	coproporphyrinogen III oxidase, anaerobic (oxygen-independent)	ko00860 Porphyrin and chlorophyll metabolism	[H] Coenzyme transport and metabolism
1646	sll1875	-	750	361	239	123	102	22.5638	21.4658	14.4387	10.7599	0.572308	0.000587865	0.00933402	heme oxygenase	heme oxygenase	ko00860 Porphyrin and chlorophyll metabolism^ko04978 Mineral absorption	[P] Inorganic ion transport and metabolism
1647	sll1874	-	1074	329	182	140	107	14.3601	11.4151	11.4764	7.88219	0.751057	0.278207	0.67559	magnesium-protoporphyrin IX monomethyl ester cyclase	hypothetical protein	ko00860 Porphyrin and chlorophyll metabolism	[H] Coenzyme transport and metabolism
1648	sll1873	-	363	7758	5421	4832	5253	1001.87	1005.97	1171.93	1144.9	1.1539	5.73581e-07	2.1936e-05	hypothetical protein	unknown protein
1649	sll1872	-	1389	1056	778	439	551	35.6392	37.7301	27.8257	31.3846	0.807016	0.0806337	0.350612	membrane bound protein LytR	transcriptional regulator		[K] Transcription
1650	sll1871	-	2022	619	390	399	450	14.3508	12.9926	17.373	17.6075	1.27931	0.00160962	0.0211542	sensory transduction histidine kinase	two-component system sensory histidine kinase		[T] Signal transduction mechanisms
1651	slr1982	+	369	1999	1491	959	938	253.953	272.184	228.81	201.115	0.817136	0.0951139	0.384428	chemotaxis protein CheY	two-component response regulator CheY subfamily		[T] Signal transduction mechanisms
1652	slr1983	+	1809	767	500	425	482	19.8757	18.6184	20.684	21.0803	1.08495	0.120404	0.439643	regulatory components of sensory transduction system	two-component hybrid sensor and regulator		[T] Signal transduction mechanisms
1653	sll1870	-	678	95	78	51	66	6.56841	7.74954	6.62253	7.70161	1.00043	0.751372	0.960147	ABC transporter	ATP-binding protein of ABC transporter	ko02010 ABC transporters	[P] Inorganic ion transport and metabolism
1654	sll1869	-	1071	756	483	287	316	33.0902	30.3787	23.5926	23.3435	0.739513	0.0138888	0.111016	3-chlorobenzoate-3,4-dioxygenase	probable dioxygenase, Rieske iron-sulfur component	ko00363 Bisphenol degradation^ko00624 Polycyclic aromatic hydrocarbon degradation^ko00627 Aminobenzoate degradation^ko00903 Limonene and pinene degradation^ko00945 Stilbenoid, diarylheptanoid and gingerol biosynthesis	[P] Inorganic ion transport and metabolism
1655	slr1984	+	915	4505	3067	1759	2181	230.802	225.79	169.25	188.583	0.783703	0.000294022	0.00529089	30S ribosomal protein S1	nucleic acid-binding protein, 30S ribosomal protein S1 homolog	ko03010 Ribosome	[J] Translation, ribosomal structure and biogenesis
1656	sll1868	-	1905	273	213	154	193	6.71791	7.53175	7.1172	8.01549	1.06197	0.337715	0.725483	DNA primase	DNA primase	ko03030 DNA replication	[L] Replication, recombination and repair
1657	sll1867	-	1080	234019	160029	116158	126141	10157.7	9981.27	9469.1	9240.6	0.929031	0.700349	0.942302	photosystem II D1 protein	photosystem II D1 protein	ko00195 Photosynthesis	[C] Energy production and conversion
1658	sll1866	-	597	542	345	266	280	42.559	38.9274	39.2275	37.1066	0.93677	0.934629	1	hypothetical protein	hypothetical protein		[J] Translation, ribosomal structure and biogenesis
1659	sll1390	-	747	4103	3164	2157	2563	257.482	285.317	254.222	271.454	0.968453	0.443481	0.804342	hypothetical protein	hypothetical protein		[S] Function unknown
1660	ssl2717	-	210	558	398	229	270	124.561	127.666	96.0062	101.721	0.783928	0.109914	0.416509	hypothetical protein	hypothetical protein		[S] Function unknown
1661	sll1389	-	564	183	136	91	140	15.2103	16.2432	14.2051	19.6389	1.076	0.382897	0.768202	hypothetical protein	hypothetical protein		[S] Function unknown
1662	sll1388	-	462	993	673	543	515	100.757	98.126	103.476	88.1927	0.963729	0.854808	0.990266	hypothetical protein	hypothetical protein		[T] Signal transduction mechanisms
1663	smr0010	+	114	2175	1691	1030	1253	894.378	999.194	795.455	869.588	0.879314	0.393691	0.773257	cytochrome B6-f complex subunit PetG	cytochrome b6-f complex subunit 5
1664	sll1387	-	762	3714	2696	1875	2092	228.483	238.329	216.635	217.207	0.929375	0.892669	1	hypothetical protein	serine/threonine protein phosphatase PppA		[T] Signal transduction mechanisms
1665	sll1386	-	513	237	165	144	114	21.657	21.6659	24.7132	17.5815	0.976265	0.898306	1	hypothetical protein	hypothetical protein		[L] Replication, recombination and repair
1666	slr1467	+	666	501	452	304	318	35.2639	45.7167	40.1867	37.7764	0.962738	0.767128	0.962647	precorrin-8X methylmutase	precorrin isomerase	ko00860 Porphyrin and chlorophyll metabolism	[H] Coenzyme transport and metabolism
1667	slr1468	+	447	209	131	86	118	21.9182	19.7413	16.9385	20.8854	0.907928	0.861799	0.991339	tymocyte protein cThy28kD	hypothetical protein		[S] Function unknown
1668	smr0011	+	135	1079	659	242	261	374.675	328.823	157.821	152.959	0.441763	3.32141e-14	3.42789e-12	50S ribosomal protein L34	50S ribosomal protein L34	ko03010 Ribosome	[J] Translation, ribosomal structure and biogenesis
1669	slr1469	+	372	2384	1488	1150	1349	300.421	269.446	272.169	286.904	0.981059	0.529911	0.859866	ribonuclease P	protein subunit of ribonuclease P (RNase P)		[J] Translation, ribosomal structure and biogenesis
1670	slr1470	+	393	5956	4388	2965	3419	710.442	752.117	664.225	688.294	0.924762	0.826558	0.983307	hypothetical protein	hypothetical protein		[S] Function unknown
1671	slr1471	+	1152	7844	5298	4440	4873	319.192	309.792	339.323	334.666	1.07155	0.00179491	0.0231491	inner membrane protein translocase component YidC	hypothetical protein	ko03060 Protein export^ko03070 Bacterial secretion system	[U] Intracellular trafficking, secretion, and vesicular transport
1672	slr1472	+	492	577	435	298	316	54.9765	59.5573	53.3254	50.8147	0.909252	0.798236	0.974939	hypothetical protein	hypothetical protein		[R] General function prediction only
1673	sll1384	-	942	2614	1918	1309	1595	130.083	137.154	122.341	133.961	0.959079	0.61708	0.914061	hypothetical protein	similar to DnaJ protein		[O] Posttranslational modification, protein turnover, chaperones
1674	sll1383	-	861	943	645	498	477	51.3423	50.4624	50.9225	43.8311	0.930739	0.878614	0.996192	extragenic suppressor SuhB	probable myo-inositol-1(or 4)-monophosphatase	ko00521 Streptomycin biosynthesis^ko00562 Inositol phosphate metabolism^ko04070 Phosphatidylinositol signaling system	[G] Carbohydrate transport and metabolism
1675	sll1382	-	366	3555	2747	1821	2152	455.329	505.579	438.038	465.188	0.939973	0.843539	0.988307	ferredoxin	ferredoxin, petF-like protein	ko00195 Photosynthesis	[C] Energy production and conversion
1676	slr1474	+	807	452	254	265	318	26.2562	21.2017	28.9105	31.1761	1.2661	0.0119363	0.0997249	hypothetical protein	hypothetical protein		[M] Cell wall/membrane/envelope biogenesis
1677	sll1381	-	411	354	265	202	230	40.3764	43.4325	43.2706	44.2745	1.04458	0.373791	0.763665	hypothetical protein	hypothetical protein		[S] Function unknown
1678	sll1380	-	642	1142	859	648	678	83.3869	90.13	88.8634	83.553	0.993659	0.42622	0.795535	hypothetical protein	periplasmic protein, function unknown		[S] Function unknown
1679	slr1476	+	993	661	471	281	327	31.2046	31.9509	24.9138	26.0535	0.807013	0.145195	0.487082	aspartate carbamoyltransferase	aspartate carbamoyltransferase	ko00240 Pyrimidine metabolism^ko00250 Alanine, aspartate and glutamate metabolism	[F] Nucleotide transport and metabolism
1680	sll1378	-	900	618	432	298	338	32.1894	32.3335	29.1512	29.7127	0.912296	0.794872	0.974939	hypothetical protein	periplasmic protein, function unknown		[S] Function unknown
1681	sll1377	-	1437	4576	3314	2182	2637	149.278	155.348	133.685	145.185	0.915447	0.682842	0.93197	hypothetical protein	probable glycosyltransferase	ko00561 Glycerolipid metabolism	[M] Cell wall/membrane/envelope biogenesis
1682	slr1478	+	951	290	169	121	128	14.295	11.9706	11.2018	10.6487	0.831905	0.389702	0.772142	hypothetical protein	hypothetical protein		[S] Function unknown
1683	sll1376	-	1230	1891	1333	893	1089	72.0697	73.0022	63.9189	70.0471	0.923445	0.848508	0.989318	bifunctional sterol desaturase/short chain dehydrogenase	hypothetical protein		[R] General function prediction only
1684	sll1374	-	1632	5031	3410	2343	2481	144.511	140.749	126.397	120.275	0.864724	0.0696167	0.323986	melibiose carrier protein	probable sugar transporter		[G] Carbohydrate transport and metabolism
1685	sll1373	-	549	192	148	74	82	16.3944	18.1594	11.867	11.817	0.685428	0.0999806	0.393309	hypothetical protein	unknown protein
1686	sll1372	-	825	446	287	211	255	25.3424	23.4336	22.5171	24.4542	0.963	0.861759	0.991339	hypothetical protein	hypothetical protein		[S] Function unknown
1687	sll1371	-	696	528	427	271	295	35.5624	41.3266	34.2802	33.5336	0.88197	0.63316	0.919602	catabolite gene activator protein	cAMP receptor protein, essential for motility		[K] Transcription
1688	sll1370	-	1101	512	276	228	232	21.7996	16.8862	18.2318	16.6713	0.902218	0.69445	0.940411	GDP-mannose pyrophosphorylase	mannose-1-phosphate guanylyltransferase	ko00051 Fructose and mannose metabolism^ko00520 Amino sugar and nucleotide sugar metabolism	[M] Cell wall/membrane/envelope biogenesis
1689	sll1369	-	1290	519	374	331	256	18.8601	19.5296	22.5903	15.7007	0.997427	0.812391	0.980288	hypothetical protein	putative peptidase		[M] Cell wall/membrane/envelope biogenesis
1690	sll1182	-	399	1078	731	508	499	126.652	123.411	112.092	98.9453	0.843934	0.170462	0.528849	cytochrome B6/f complex iron-sulfur subunit	cytochrome b6-f complex alternative iron-sulfur subunit (Rieske iron sulfur protein)	ko00195 Photosynthesis	[C] Energy production and conversion
1691	sll1181	-	1749	8921	6554	4971	5397	239.106	252.422	250.229	244.135	1.00577	0.0756542	0.337264	HlyD family secretion protein	similar to hemolysin secretion protein		[M] Cell wall/membrane/envelope biogenesis
1692	sll1180	-	3033	11661	7926	4725	5194	180.231	176.032	137.155	135.487	0.765282	2.13773e-07	8.82504e-06	HlyB family protein	toxin secretion ABC transporter ATP-binding protein		[V] Defense mechanisms
1693	slr1265	+	1878	29285	20990	15311	16568	730.998	752.884	717.78	697.978	0.954091	0.624069	0.916643	DNA-directed RNA polymerase subunit gamma	RNA polymerase gamma-subunit	ko00230 Purine metabolism^ko00240 Pyrimidine metabolism^ko03020 RNA polymerase	[K] Transcription
1694	sll1178	-	1845	1085	812	501	663	27.5677	29.6463	23.907	28.4305	0.914767	0.862383	0.99136	nodulation protein	probable carbamoyl transferase		[O] Posttranslational modification, protein turnover, chaperones
1695	slr1266	+	555	611	491	363	429	51.6077	59.5936	57.5833	61.155	1.06778	0.140158	0.477216	hypothetical protein	hypothetical protein		[S] Function unknown
1696	slr1267	+	1179	1849	1378	951	1170	73.5173	78.7311	71.015	78.5126	0.982129	0.396735	0.773799	rod-shape-determining protein	cell division protein FtsW	ko04112 Cell cycle - Caulobacter	[D] Cell cycle control, cell division, chromosome partitioning
1697	slr1269	+	1554	1827	1412	942	1061	55.113	61.2061	53.3683	54.0172	0.923197	0.895093	1	gamma-glutamyltranspeptidase	gamma-glutamyltranspeptidase	ko00430 Taurine and hypotaurine metabolism^ko00460 Cyanoamino acid metabolism^ko00480 Glutathione metabolism^ko00590 Arachidonic acid metabolism	[E] Amino acid transport and metabolism
1698	slr1270	+	1578	4503	3335	2307	2537	133.771	142.364	128.713	127.198	0.926763	0.854676	0.990266	hypothetical protein	periplasmic protein, function unknown		[M] Cell wall/membrane/envelope biogenesis
1699	slr1271	+	738	784	495	399	423	49.7996	45.1814	47.5992	45.3473	0.978579	0.729376	0.956063	UDP-N-acetyl-D-mannosaminuronic acid transferase	probable UDP-N-acetyl-D-mannosaminuronic acid transferase		[M] Cell wall/membrane/envelope biogenesis
1700	slr1272	+	762	12618	9068	6401	7345	776.251	801.618	739.564	762.613	0.952029	0.654336	0.924204	hypothetical protein	probable porin; major outer membrane protein		[S] Function unknown
1701	slr1273	+	438	3794	2737	1915	2377	406.06	420.932	384.927	429.361	0.984638	0.279178	0.676076	hypothetical protein	hypothetical protein		[S] Function unknown
1702	slr1274	+	1101	4491	3101	2409	2645	191.215	189.725	192.634	190.067	1.00462	0.161251	0.512966	hypothetical protein	probable fimbrial assembly protein PilM, required for motility		[N] Cell motility^[U] Intracellular trafficking, secretion, and vesicular transport
1703	slr1275	+	852	2088	1373	1198	1407	114.883	108.553	123.794	130.654	1.13879	0.00138482	0.0189631	hypothetical protein	hypothetical protein		[N] Cell motility^[U] Intracellular trafficking, secretion, and vesicular transport
1704	slr1276	+	825	1878	1170	1057	1129	106.711	95.5307	112.799	108.27	1.09309	0.0348299	0.206799	hypothetical protein	hypothetical protein		[U] Intracellular trafficking, secretion, and vesicular transport
1705	slr1277	+	2355	7694	5261	4495	4981	153.154	150.483	168.044	167.337	1.10455	0.000102734	0.0021458	general secretion pathway protein D	pilus assembly protein homologous to general secretion pathway protein D		[U] Intracellular trafficking, secretion, and vesicular transport
1706	sll1174	-	822	184	94	60	85	10.4933	7.70313	6.42632	8.18116	0.802766	0.413928	0.786396	hypothetical protein	unknown protein		[Q] Secondary metabolites biosynthesis, transport and catabolism
1707	sll1173	-	732	93	83	54	71	5.95578	7.63797	6.4948	7.67388	1.04229	0.591832	0.89543	hypothetical protein	hypothetical protein		[S] Function unknown
1708	slr1278	+	990	82	76	55	62	3.8828	5.17118	4.89115	4.95478	1.08747	0.4948	0.835183	hypothetical protein	hypothetical protein YCF62		[D] Cell cycle control, cell division, chromosome partitioning
1709	sll1172	-	1146	3445	2572	1557	1813	140.92	151.181	119.615	125.164	0.837998	0.0402524	0.225272	threonine synthase	threonine synthase	ko00260 Glycine, serine and threonine metabolism^ko00750 Vitamin B6 metabolism	[E] Amino acid transport and metabolism
1710	slr1279	+	360	1668	1310	806	883	217.2	245.121	197.113	194.055	0.846098	0.150629	0.493517	NADH dehydrogenase subunit A	NADH dehydrogenase subunit 3	ko00190 Oxidative phosphorylation	[C] Energy production and conversion
1711	slr1280	+	744	2560	1826	1188	1330	161.3	165.325	140.581	141.432	0.863414	0.157012	0.503792	NADH dehydrogenase subunit B	NADH dehydrogenase subunit NdhK	ko00190 Oxidative phosphorylation	[C] Energy production and conversion
1712	slr1281	+	537	2005	1409	1005	1203	175.028	176.745	164.769	177.239	0.97224	0.53981	0.86774	NADH dehydrogenase subunit J	NADH dehydrogenase subunit I	ko00190 Oxidative phosphorylation	[C] Energy production and conversion
1713	slr1282	+	357	105	59	43	59	13.7876	11.1326	10.6043	13.0753	0.950221	1	1	transposase	putative transposase [ISY508b: 1877114 - 1878081]
1714	slr1283	+	471	20	17	22	25	1.99056	2.4313	4.1123	4.19939	1.87968	0.101748	0.395371	transposase	putative transposase [ISY508b: 1877114 - 1878081]		[L] Replication, recombination and repair
1715	sll1170	-	1581	141	111	66	82	4.18075	4.72936	3.67532	4.10345	0.873028	0.786526	0.970044	hypothetical protein	unknown protein
1716	sll1169	-	714	21	18	2	6	1.37876	1.69819	0.246612	0.664845	0.296222	0.109411	0.41595	hypothetical protein	hypothetical protein		[T] Signal transduction mechanisms
1717	slr1285	+	1392	4999	3801	3445	4035	168.349	183.937	217.888	229.336	1.26949	2.60621e-12	2.12679e-10	sensory transduction histidine kinase	two-component sensor histidine kinase		[T] Signal transduction mechanisms
1718	sll1167	-	1242	318	235	167	192	12.0025	12.7455	11.838	12.2306	0.972545	0.773878	0.964667	penicillin-binding protein 4	unknown protein		[V] Defense mechanisms
1719	ssr2130	+	186	505	309	202	259	127.276	111.907	95.614	110.168	0.860355	0.43694	0.804342	hypothetical protein	hypothetical protein		[S] Function unknown
1720	slr1287	+	1008	98	69	59	66	4.55756	4.61105	5.15317	5.18025	1.12704	0.443439	0.804342	hypothetical protein	hypothetical protein		[S] Function unknown
1721	slr1288	+	582	757	544	446	473	60.9733	62.9632	67.4676	64.2992	1.06318	0.162331	0.515493	hypothetical protein	hypothetical protein		[R] General function prediction only
1722	sll1166	-	1101	623	376	380	470	26.5257	23.0044	30.3864	33.7737	1.29537	0.00105821	0.0154076	hypothetical protein	hypothetical protein
1723	sll1447	-	378	387	247	292	268	47.9939	44.0166	68.0102	56.0932	1.3488	0.0125881	0.103446	hypothetical protein	hypothetical protein		[S] Function unknown
1724	sll1446	-	960	2219	1586	1445	1562	108.356	111.287	132.519	128.729	1.18943	3.17044e-05	0.000800845	hypothetical protein	hypothetical protein		[S] Function unknown
1725	sll1444	-	600	2128	1531	858	1090	166.26	171.884	125.898	143.728	0.797373	0.0120783	0.100433	isopropylmalate isomerase small subunit	3-isopropylmalate dehydratase small subunit	ko00290 Valine, leucine and isoleucine biosynthesis^ko00660 C5-Branched dibasic acid metabolism	[E] Amino acid transport and metabolism
1726	sll1443	-	1656	2752	1752	1237	1419	77.9031	71.2664	65.7647	67.7937	0.895347	0.356168	0.745699	CTP synthetase	CTP synthetase	ko00240 Pyrimidine metabolism	[F] Nucleotide transport and metabolism
1727	sll1442	-	345	475	294	239	238	64.5418	57.4036	60.9905	54.579	0.947714	0.993324	1	hypothetical protein	hypothetical protein		[S] Function unknown
1728	slr1529	+	2505	1317	847	618	695	24.6459	22.7765	21.7202	21.9505	0.920888	0.74688	0.9589	nitrogen assimilation regulatory protein	nitrogen assimilation regulatory protein		[T] Signal transduction mechanisms
1729	sll1441	-	1077	122	75	48	66	5.3102	4.69091	3.92382	4.84837	0.877122	0.783061	0.968244	delta 15 desaturase	acyl-lipid desaturase (omega-3)	ko01040 Biosynthesis of unsaturated fatty acids	[I] Lipid transport and metabolism
1730	sll1440	-	690	1157	728	460	578	78.6051	71.0712	58.6938	66.2745	0.834923	0.13653	0.471605	pyridoxamine 5'-phosphate oxidase	pyridoxamine 5&#x27;-phosphate oxidase	ko00750 Vitamin B6 metabolism	[H] Coenzyme transport and metabolism
1731	slr1530	+	840	262	169	132	140	14.6214	13.5525	13.835	13.1861	0.959083	0.941586	1	hypothetical protein	hypothetical protein		[S] Function unknown
1732	sll1439	-	801	75	26	37	48	4.3893	2.18651	4.0668	4.74107	1.33943	0.313159	0.707117	hypothetical protein	unknown protein
1733	slr1531	+	1446	2045	1478	1032	1138	66.2966	68.8521	62.834	62.2646	0.925637	0.853704	0.990266	signal recognition particle protein	signal recognition particle protein	ko03060 Protein export^ko03070 Bacterial secretion system	[U] Intracellular trafficking, secretion, and vesicular transport
1734	sll1437	-	492	0	0	0	1	0	0	0	0.160806	NA	0.942556	1	transposase	putative transposase [ISY100q: 1901359 - 1902304]		[L] Replication, recombination and repair
1735	sll1436	-	357	27	3	18	13	3.54537	0.566062	4.43902	2.881	1.7804	0.426591	0.79558	transposase	putative transposase [ISY100q: 1901359 - 1902304]
1736	sll1435	-	1557	4594	3551	2458	2768	138.315	153.629	138.988	140.652	0.957853	0.584133	0.892348	aspartyl/glutamyl-tRNA amidotransferase subunit B	glutamyl-tRNA(Gln) amidotransferase subunit B	ko00970 Aminoacyl-tRNA biosynthesis	[J] Translation, ribosomal structure and biogenesis
1737	sll1434	-	1950	7435	5284	3781	4017	178.736	182.532	170.709	162.98	0.923659	0.701015	0.942343	penicillin-binding protein 1B	penicillin-binding protein		[M] Cell wall/membrane/envelope biogenesis
1738	sll1433	-	1572	1289	876	555	687	38.4385	37.5373	31.083	34.5758	0.864207	0.285273	0.681432	hypothetical protein	hypothetical protein		[G] Carbohydrate transport and metabolism
1739	sll1432	-	855	2321	1631	1285	1246	127.255	128.499	132.318	115.297	0.96818	0.759651	0.962413	hydrogenase isoenzyme formation protein HypB	putative hydrogenase expression/formation protein HypB		[K] Transcription^[O] Posttranslational modification, protein turnover, chaperones
1740	slr1533	+	345	354	261	162	193	48.1006	50.9604	41.3408	44.2594	0.864117	0.572108	0.884886	hypothetical protein	hypothetical protein		[S] Function unknown
1741	slr1534	+	903	416	269	150	243	21.5959	20.0667	14.6247	21.2905	0.862048	0.667177	0.928638	hypothetical protein	hypothetical protein		[V] Defense mechanisms
1742	slr1152	+	993	19651	13798	7166	7471	927.688	936.005	635.347	595.247	0.660298	3.31354e-19	5.81361e-17	hypothetical protein	hypothetical protein		[S] Function unknown
1743	ssl2162	-	213	341	217	186	266	75.0484	68.6264	76.8806	98.8029	1.22279	0.0542349	0.278652	hypothetical protein	unknown protein
1744	sll1104	-	888	466	278	258	277	24.6002	21.0884	25.5794	24.6794	1.10003	0.205927	0.57873	glutamine-binding protein	periplasmic substrate-binding protein of a TRAP-type permease that mediates sodium-dependent glutamate transport GtrC		[E] Amino acid transport and metabolism^[T] Signal transduction mechanisms
1745	sll1103	-	1335	1902	1296	957	1175	66.7876	65.3935	63.1123	69.6344	1.00428	0.272881	0.670557	hypothetical protein	integral membrane protein (large) of a TRAP-type permease that mediates sodium-dependent glutamate transport GtrB		[Q] Secondary metabolites biosynthesis, transport and catabolism
1746	sll1102	-	537	1122	739	486	569	97.9456	92.7003	79.6792	83.8312	0.857665	0.252215	0.646871	hypothetical protein	integral membrane protein (small) of a TRAP-type permease that mediates sodium-dependent glutamate transport GtrA		[Q] Secondary metabolites biosynthesis, transport and catabolism
1747	sll1101	-	315	1181	810	621	599	175.754	173.215	173.566	150.447	0.928485	0.853774	0.990266	30S ribosomal protein S10	30S ribosomal protein S10	ko03010 Ribosome	[J] Translation, ribosomal structure and biogenesis
1748	sll1099	-	1197	31752	20942	17529	17823	1243.49	1178.51	1289.28	1178.02	1.0187	0.28483	0.680976	elongation factor Tu	elongation factor Tu	ko04626 Plant-pathogen interaction	[J] Translation, ribosomal structure and biogenesis
1749	sll1098	-	2073	30413	22074	13792	15589	687.743	717.287	585.748	594.958	0.840342	0.00219672	0.0266723	elongation factor G	elongation factor EF-G		[J] Translation, ribosomal structure and biogenesis
1750	sll1097	-	468	7631	5279	3197	3692	764.367	759.831	601.423	624.142	0.804072	0.000332407	0.00577434	30S ribosomal protein S7	30S ribosomal protein S7	ko03010 Ribosome	[J] Translation, ribosomal structure and biogenesis
1751	sll1096	-	378	9717	6561	4649	4992	1205.06	1169.2	1082.81	1044.84	0.896132	0.219312	0.598419	30S ribosomal protein S12	30S ribosomal protein S12	ko03010 Ribosome	[J] Translation, ribosomal structure and biogenesis
1752	sll1095	-	633	119	104	63	79	8.81272	11.0673	8.76234	9.87395	0.937439	0.948093	1	hypothetical protein	hypothetical protein		[S] Function unknown
1753	slr1159	+	1257	760	529	271	323	28.3429	28.3486	18.9809	20.3299	0.693416	0.00234399	0.0281681	phosphoribosylamine--glycine ligase	glycinamide ribonucleotide synthetase	ko00230 Purine metabolism	[F] Nucleotide transport and metabolism
1754	slr1160	+	612	895	673	424	483	68.5548	74.0755	60.9955	62.44	0.865422	0.387912	0.770772	hypothetical protein	periplasmic protein, function unknown		[S] Function unknown
1755	ssl2153	-	294	36	23	17	10	5.74013	5.26977	5.09078	2.69104	0.706803	0.521779	0.857119	ribose phosphate isomerase B	probable ribose phosphate isomerase B	ko00030 Pentose phosphate pathway^ko00710 Carbon fixation in photosynthetic organisms	[G] Carbohydrate transport and metabolism
1756	sll1094	-	300	18	14	7	12	2.81266	3.14353	2.05428	3.16466	0.876221	0.996609	1	transposase	putative transposase		[L] Replication, recombination and repair
1757	slr1161	+	597	1306	868	617	705	102.55	97.9392	90.9901	93.4291	0.919846	0.764292	0.962635	hypothetical protein	hypothetical protein		[F] Nucleotide transport and metabolism^[J] Translation, ribosomal structure and biogenesis
1758	slr1162	+	942	283	152	118	129	14.0832	10.8694	11.0284	10.8344	0.876177	0.586356	0.894186	hypothetical protein	unknown protein		[S] Function unknown
1759	slr1163	+	1668	358	255	130	204	10.0613	10.2981	6.86168	9.67613	0.812296	0.391076	0.77312	hypothetical protein	unknown protein		[M] Cell wall/membrane/envelope biogenesis
1760	ssl2148	-	294	913	604	439	506	145.576	138.389	131.462	136.167	0.942471	0.995686	1	hypothetical protein	hypothetical protein		[S] Function unknown
1761	slr1164	+	2301	2692	1670	1015	1105	54.8435	48.889	38.8358	37.9938	0.740652	0.000895017	0.0133077	ribonucleotide reductase subunit alpha	ribonucleotide reductase subunit alpha	ko00230 Purine metabolism^ko00240 Pyrimidine metabolism	[F] Nucleotide transport and metabolism
1762	slr1165	+	1170	2147	1460	776	1141	86.0226	84.0578	58.3928	77.1556	0.796966	0.195962	0.562708	sulfate adenylyltransferase	sulfate adenylyltransferase	ko00230 Purine metabolism^ko00450 Selenocompound metabolism^ko00920 Sulfur metabolism	[P] Inorganic ion transport and metabolism
1763	slr1166	+	1062	410	300	178	218	18.0978	19.0286	14.7563	16.2405	0.834899	0.380493	0.765765	hypothetical protein	UDP-glucose:tetrahydrobiopterin glucosyltransferase		[M] Cell wall/membrane/envelope biogenesis
1764	sll1092	-	384	203	174	118	160	24.7817	30.5231	27.0542	32.9652	1.08525	0.291432	0.687717	hypothetical protein	hypothetical protein		[R] General function prediction only
1765	ssl2138	-	204	35	20	23	16	8.04275	6.60406	9.92615	6.20522	1.10136	0.791844	0.973574	hypothetical protein	unknown protein
1766	sll1091	-	1221	20424	14365	8397	10321	784.136	792.503	605.469	668.765	0.808196	6.65623e-05	0.00148769	43 kD bacteriochlorophyll synthase subunit	geranylgeranyl hydrogenase	ko00860 Porphyrin and chlorophyll metabolism^ko00900 Terpenoid backbone biosynthesis	[H] Coenzyme transport and metabolism
1767	slr1167	+	1155	4929	3649	2556	2815	200.052	212.815	194.833	192.825	0.93894	0.930785	1	glycerol dehydrogenase	glycerol dehydrogenase	ko00561 Glycerolipid metabolism	[C] Energy production and conversion
1768	slr1168	+	309	413	253	288	281	62.6553	55.1535	82.0573	71.9474	1.30724	0.00600585	0.0585404	hypothetical protein	unknown protein		[S] Function unknown
1769	slr1169	+	834	429	323	275	271	24.1134	26.0884	29.0302	25.7081	1.09037	0.183788	0.546074	hypothetical protein	unknown protein		[S] Function unknown
1770	slr1170	+	351	228	130	123	152	30.4505	24.9487	30.8518	34.2613	1.17535	0.185063	0.546752	hypothetical protein	hypothetical protein		[S] Function unknown
1771	slr1171	+	507	1614	978	825	893	149.232	129.94	143.261	139.351	1.01233	0.409884	0.784162	glutathione peroxidase	glutathione peroxidase-like NADPH peroxidase,glutathione peroxidase	ko00480 Glutathione metabolism^ko00590 Arachidonic acid metabolism	[O] Posttranslational modification, protein turnover, chaperones
1772	sll1089	-	639	2423	1617	1319	1424	177.754	170.459	181.73	176.31	1.02822	0.132031	0.46376	hypothetical protein	periplasmic protein, function unknown		[S] Function unknown
1773	sll1087	-	1536	5457	3863	2923	3487	166.544	169.412	167.541	179.609	1.03332	0.0268431	0.173148	sodium-coupled permease	similar to sodium/glucose cotransporter
1774	sll1086	-	465	2565	1883	1425	1441	258.584	272.777	269.802	245.176	0.969168	0.640064	0.923691	hypothetical protein	unknown protein
1775	slr1173	+	1389	3553	2542	1674	2006	119.911	123.278	106.105	114.261	0.906151	0.549102	0.874624	hypothetical protein	hypothetical protein		[S] Function unknown
1776	ssr1951	+	174	645	418	277	407	173.771	161.822	140.157	185.06	0.96908	0.79958	0.975431	hypothetical protein	hypothetical protein
1777	slr1174	+	786	930	615	444	589	55.466	52.7064	49.7329	59.2871	1.00784	0.392289	0.773257	hypothetical protein	hypothetical protein		[R] General function prediction only
1778	sll1085	-	1659	362	239	175	178	10.2289	9.70426	9.28699	8.4887	0.891765	0.672841	0.930281	glycerol-3-phosphate dehydrogenase	glycerol-3-phosphate dehydrogenase	ko00564 Glycerophospholipid metabolism	[C] Energy production and conversion
1779	sll1566	-	1497	836	545	294	370	26.1789	24.5237	17.2905	19.5545	0.726691	0.00694187	0.0651311	alpha,alpha-trehalose-phosphate synthase	glucosylglycerolphosphate synthase		[G] Carbohydrate transport and metabolism
1780	slr1670	+	2655	412	307	216	208	7.27443	7.78906	7.16263	6.19821	0.886968	0.652697	0.924204	hypothetical protein	unknown protein		[S] Function unknown
1781	slr1672	+	1485	750	503	352	405	23.6756	22.8167	20.8689	21.5773	0.912971	0.762213	0.962413	glycerol kinase	glycerol kinase	ko00561 Glycerolipid metabolism^ko03320 PPAR signaling pathway^ko04626 Plant-pathogen interaction	[C] Energy production and conversion
1782	slr1673	+	822	328	241	180	206	18.7055	19.7495	19.279	19.8273	1.01694	0.527095	0.8595	rRNA methylase	probable tRNA/rRNA methyltransferase		[J] Translation, ribosomal structure and biogenesis
1783	slr1674	+	348	4261	3227	3282	3431	573.983	624.641	830.314	780.026	1.34349	1.3958e-08	6.70941e-07	hypothetical protein	hypothetical protein		[S] Function unknown
1784	slr1675	+	339	1102	818	854	1069	152.387	162.542	221.79	249.486	1.49645	1.11767e-11	8.34446e-10	hydrogenase expression/formation protein HypA	putative hydrogenase expression/formation protein HypA1		[O] Posttranslational modification, protein turnover, chaperones
1785	slr1676	+	489	1767	1194	1117	1325	169.393	164.478	201.107	214.375	1.24444	5.3559e-06	0.00015927	hypothetical protein	hypothetical protein		[S] Function unknown
1786	slr1677	+	1224	1102	594	392	523	42.2053	32.6901	28.196	33.8055	0.827842	0.40188	0.777439	hypothetical protein	hypothetical protein	ko00540 Lipopolysaccharide biosynthesis	[S] Function unknown
1787	slr1678	+	372	19387	13556	10087	11294	2443.06	2454.71	2387.27	2402	0.977848	0.257166	0.651441	50S ribosomal protein L21	50S ribosomal protein L21	ko03010 Ribosome	[J] Translation, ribosomal structure and biogenesis
1788	ssr2799	+	261	18308	13432	9008	10022	3288.27	3466.66	3038.58	3037.96	0.899571	0.287297	0.684402	50S ribosomal protein L27	50S ribosomal protein L27	ko03010 Ribosome	[J] Translation, ribosomal structure and biogenesis
1789	slr1679	+	741	234	173	117	121	14.8035	15.7267	13.9012	12.9192	0.878484	0.702113	0.942868	hypothetical protein	hypothetical protein		[M] Cell wall/membrane/envelope biogenesis
1790	sll1564	-	1641	1838	1265	879	1024	52.5053	51.927	47.1589	49.3695	0.924315	0.822979	0.982859	alpha-isopropylmalate synthase	putative lyase	ko00290 Valine, leucine and isoleucine biosynthesis^ko00620 Pyruvate metabolism	[E] Amino acid transport and metabolism
1791	ssr2802	+	159	31	23	15	14	9.13968	9.7441	8.30572	6.96624	0.808734	0.782074	0.968006	ABC transporter	hypothetical protein
1792	ssr2803	+	249	46	32	24	36	8.66014	8.65689	8.48584	11.4385	1.15057	0.553743	0.877814	hypothetical protein	hypothetical protein
1793	ssr2806	+	177	237	174	136	96	62.7685	66.2197	67.647	42.9107	0.857115	0.676069	0.930281	hypothetical protein	hypothetical protein
1794	sll1563	-	2817	569	327	308	295	9.46873	7.81937	9.62603	8.28519	1.03604	0.565124	0.882126	hypothetical protein	unknown protein		[S] Function unknown
1795	sll1562	-	462	81	90	48	54	8.21882	13.1223	9.14708	9.24739	0.861924	0.862701	0.99136	hypothetical protein	unknown protein		[S] Function unknown
1796	sll1561	-	2970	4691	3080	2484	2783	74.0416	69.8563	73.634	74.1352	1.0269	0.0693588	0.323644	delta-1-pyrroline-5-carboxylate dehydrogenase	proline oxidase	ko00250 Alanine, aspartate and glutamate metabolism^ko00330 Arginine and proline metabolism	[E] Amino acid transport and metabolism
1797	slr1681	+	960	1502	960	590	665	73.3441	67.3614	54.1083	54.8047	0.774049	0.00682918	0.0645919	hypothetical protein	unknown protein
1798	slr1682	+	405	43	24	23	22	4.97714	3.99179	4.99984	4.29769	1.03664	0.874876	0.994796	transposase	putative transposase [ISY391b: 1970517 - 1970880, join 1972064 - 1973077]
1799	sll1560	-	1014	5	0	1	11	0.231152	0	0.0868251	0.858267	4.08861	0.445589	0.804721	transposase	putative transposase [ISY203d: 1970882 - 1972055]		[L] Replication, recombination and repair
1800	slr1683	+	393	18	10	18	18	2.14707	1.71403	4.0324	3.62366	1.98287	0.150593	0.493517	transposase	putative transposase [ISY391b: 1970517 - 1970880, join 1972064 - 1973077]
1801	slr1684	+	450	6	2	3	1	0.625036	0.299384	0.586938	0.175815	0.825114	0.987593	1	transposase	putative transposase [ISY391b: 1970517 - 1970880, join 1972064 - 1973077]		[L] Replication, recombination and repair
1802	sll1559	-	1152	5770	4203	2523	2873	234.796	245.764	192.818	197.311	0.811822	0.00190075	0.0237357	hydrogenase	soluble hydrogenase 42 kD subunit		[E] Amino acid transport and metabolism
1803	slr1686	+	423	6659	4510	4354	5402	737.964	718.203	906.215	1010.37	1.31619	5.25098e-11	3.61288e-09	hypothetical protein	hypothetical protein		[T] Signal transduction mechanisms
1804	ssl3044	-	297	2210	1444	1190	1272	348.821	327.508	352.755	338.843	1.02258	0.184239	0.546486	hydrogenase subunit	probable ferredoxin		[C] Energy production and conversion
1805	slr1687	+	699	4208	2996	2078	2706	282.205	288.719	261.729	306.28	0.994892	0.353036	0.742243	hypothetical protein	hypothetical protein		[C] Energy production and conversion
1806	sll1558	-	1164	1670	1255	727	917	67.2558	72.6276	54.9876	62.3281	0.838667	0.125112	0.444305	mannose-1-phosphate guanylyltransferase	mannose-1-phosphate guanyltransferase	ko00051 Fructose and mannose metabolism^ko00520 Amino sugar and nucleotide sugar metabolism	[M] Cell wall/membrane/envelope biogenesis
1807	sll1557	-	906	482	358	244	237	24.9394	26.6174	23.7107	20.6961	0.861318	0.458905	0.810008	succinyl-CoA synthase subunit beta	succinyl-CoA synthetase alpha chain	ko00020 Citrate cycle (TCA cycle)^ko00640 Propanoate metabolism^ko00660 C5-Branched dibasic acid metabolism^ko00720 Carbon fixation pathways in prokaryotes	[C] Energy production and conversion
1808	sll1556	-	1047	453	375	243	238	20.2823	24.1266	20.4335	17.9845	0.865096	0.543304	0.869242	isopentenyl pyrophosphate isomerase	isopentenyl-dephosphate delta-isomerase	ko00900 Terpenoid backbone biosynthesis	[I] Lipid transport and metabolism
1809	sll1555	-	1104	972	637	521	531	41.2728	38.867	41.5482	38.0534	0.993283	0.559399	0.8798	hybrid sensory kinase	two-component hybrid sensor and regulator		[T] Signal transduction mechanisms
1810	ssr2831	+	222	22525	15742	12366	14247	4756.4	4776.59	4904.1	5077.36	1.04704	0.00196514	0.0244528	photosystem I reaction center subunit IV	photosystem I subunit IV	ko00195 Photosynthesis	[C] Energy production and conversion
1811	slr1689	+	861	783	570	340	385	42.631	44.5947	34.7663	35.3773	0.804164	0.107376	0.411245	formamidopyrimidine-DNA glycosylase	formamidopyrimidine-DNA glycosylase	ko03410 Base excision repair	[L] Replication, recombination and repair
1812	slr1690	+	783	35	35	17	24	2.09543	3.01105	1.91148	2.42503	0.849218	0.904499	1	hypothetical protein	hypothetical protein		[F] Nucleotide transport and metabolism
1813	slr1691	+	1674	491	370	214	308	13.7497	14.8887	11.2549	14.5567	0.901293	0.838294	0.98536	NAD synthetase	glutamine-dependent NAD(+) synthetase	ko00760 Nicotinate and nicotinamide metabolism	[H] Coenzyme transport and metabolism
1814	slr1692	+	996	227	204	104	138	10.684	13.7969	9.193	10.9619	0.823292	0.507097	0.842505	hypothetical protein	hypothetical protein		[T] Signal transduction mechanisms
1815	slr1693	+	1140	1123	756	563	635	46.1787	44.6712	43.4797	44.0693	0.963667	0.763578	0.962635	PatA subfamily protein	two-component response regulator PatA subfamily
1816	slr1694	+	450	537	364	246	312	55.9408	54.4879	48.1289	54.8542	0.932576	0.979539	1	activator of photopigment and puc expression	expression activator appA homolog		[S] Function unknown
1817	sll1553	-	2430	3663	2782	1908	1969	70.6638	77.1191	69.1282	64.1072	0.901562	0.583665	0.892021	phenylalanyl-tRNA synthetase subunit beta	phenylalanyl-tRNA synthetase	ko00970 Aminoacyl-tRNA biosynthesis	[J] Translation, ribosomal structure and biogenesis
1818	slr1697	+	1722	3962	2831	2001	2237	107.857	110.743	102.305	102.778	0.938165	0.981605	1	eukariotic protein kinase	serine/threonine kinase		[T] Signal transduction mechanisms
1819	sll0921	-	666	738	488	290	386	51.9456	49.3579	38.336	45.8544	0.831071	0.220717	0.600064	NarL subfamily protein	two-component response regulator NarL subfamily		[T] Signal transduction mechanisms
1820	sll0920	-	3102	5818	4140	2766	3267	87.9222	89.9021	78.5043	83.3249	0.910052	0.541268	0.868057	phosphoenolpyruvate carboxylase	phosphoenolpyruvate carboxylase	ko00620 Pyruvate metabolism^ko00680 Methane metabolism^ko00710 Carbon fixation in photosynthetic organisms^ko00720 Carbon fixation pathways in prokaryotes	[C] Energy production and conversion
1821	slr1004	-	210	44032	30731	19966	20887	9829.14	9857.54	8370.57	7869.09	0.824906	0.00225407	0.0272742	hypothetical protein			[S] Function unknown
1822	slr0935	+	456	668	544	365	427	68.6718	80.361	70.4711	74.085	0.969963	0.630529	0.919204	hypothetical protein	hypothetical protein		[O] Posttranslational modification, protein turnover, chaperones^[U] Intracellular trafficking, secretion, and vesicular transport
1823	slr0936	+	885	421	298	225	240	22.3	22.6821	22.3832	21.4553	0.974576	0.765102	0.962647	nicotinate-nucleotide pyrophosphorylase	nicotinate-nucleotide pyrophosphorylase	ko00760 Nicotinate and nicotinamide metabolism	[H] Coenzyme transport and metabolism
1824	slr0937	+	1251	2291	1689	1083	1381	85.8488	90.946	76.2174	87.3381	0.925115	0.927005	1	hypothetical protein	unknown protein
1825	slr0938	+	1377	976	685	450	551	33.2263	33.5095	28.7714	31.6581	0.905504	0.704297	0.944645	hypothetical protein	probable UDP-N-acetylmuramyl tripeptide synthetase		[M] Cell wall/membrane/envelope biogenesis
1826	sll0916	-	651	89	63	24	50	6.40878	6.51884	3.24574	6.07654	0.721113	0.389574	0.772142	precorrin-8X methylmutase	precorrin isomerase, precorrin-8X methylmutase	ko00860 Porphyrin and chlorophyll metabolism	[H] Coenzyme transport and metabolism
1827	sll0915	-	1572	1417	960	684	752	42.2556	41.1367	38.3078	37.8471	0.913212	0.681332	0.931358	protease	periplasmic protease		[R] General function prediction only
1828	slr0940	+	1467	1474	988	676	810	47.1014	45.3668	40.5695	43.684	0.911162	0.675238	0.930281	zeta-carotene desaturase	zeta-carotene desaturase	ko00906 Carotenoid biosynthesis	[H] Coenzyme transport and metabolism
1829	slr0941	+	441	354	340	121	251	37.6297	51.934	24.1563	45.0301	0.772482	0.644147	0.924204	hypothetical protein	hypothetical protein		[S] Function unknown
1830	slr0942	+	981	1829	1249	949	1053	87.4	85.7639	85.1688	84.9233	0.982261	0.497426	0.837226	aldehyde reductase	alcohol dehydrogenase [NADP+]	ko00010 Glycolysis / Gluconeogenesis^ko00561 Glycerolipid metabolism^ko00930 Caprolactam degradation	[C] Energy production and conversion
1831	slr0943	+	900	1669	1049	804	929	86.9321	78.5134	78.6496	81.6659	0.968992	0.710111	0.947806	fructose-1,6-bisphosphate aldolase	fructose-bisphosphate aldolase, class I	ko00010 Glycolysis / Gluconeogenesis^ko00030 Pentose phosphate pathway^ko00051 Fructose and mannose metabolism^ko00680 Methane metabolism^ko00710 Carbon fixation in photosynthetic organisms
1832	sll0914	-	1128	81	52	21	58	3.36622	3.10531	1.63905	4.06805	0.881879	0.945734	1	hypothetical protein	unknown protein		[S] Function unknown
1833	slr0944	+	1149	129	95	74	59	5.26303	5.56948	5.67015	4.06256	0.898472	0.834579	0.98536	hypothetical protein	multidrug-efflux transporter		[P] Inorganic ion transport and metabolism
1834	slr0945	+	618	40	36	13	31	3.03416	3.92396	1.85199	3.96863	0.836522	0.88405	0.998755	hypothetical protein	arsenical resistance protein ArsH homolog		[R] General function prediction only
1835	slr0946	+	393	85	26	35	31	10.1389	4.45648	7.84077	6.24075	0.96479	0.96151	1	arsenate reductase	arsenate reductase		[T] Signal transduction mechanisms
1836	slr0947	+	729	3653	2439	1514	1803	234.903	225.37	182.844	195.675	0.822381	0.010928	0.0928486	OmpR subfamily protein	response regulator for energy transfer from phycobilisomes to photosystems	ko02020 Two-component system
1837	slr0948	+	645	706	474	359	357	51.3111	49.5028	49.0025	43.7901	0.920434	0.795773	0.974939	hypothetical protein	hypothetical protein		[S] Function unknown
1838	sll0913	-	603	289	213	146	158	22.4671	23.7943	21.3166	20.7304	0.9089	0.853993	0.990266	hypothetical protein	hypothetical protein		[S] Function unknown
1839	sll0912	-	1908	733	510	350	382	18.0091	18.0054	16.15	15.8399	0.888251	0.562129	0.8798	ABC transporter	ABC transporter ATP binding protein		[R] General function prediction only
1840	slr0949	+	858	593	411	314	341	32.3992	32.2675	32.22	31.4438	0.984491	0.657231	0.924204	high-affinity branched-chain amino acid transport permease	Integral membrane protein of the ABC-type Nat permease for neutral amino acids NatD	ko02010 ABC transporters	[E] Amino acid transport and metabolism
1841	slr0950	+	822	72	32	21	51	4.10608	2.62234	2.24921	4.90869	1.06383	0.812937	0.980514	hypothetical protein	hemolysin-like protein		[J] Translation, ribosomal structure and biogenesis
1842	sll0911	-	384	55	21	19	24	6.71426	3.68383	4.35618	4.94479	0.894488	0.85791	0.990266	hypothetical protein	unknown protein		[S] Function unknown
1843	sll0910	-	1089	145	107	85	77	6.24175	6.61861	6.87186	5.5941	0.969332	0.9005	1	hypothetical protein	unknown protein		[R] General function prediction only
1844	sll0909	-	684	40	25	22	29	2.74139	2.46204	2.83172	3.35436	1.18885	0.554262	0.877814	hypothetical protein	unknown protein		[O] Posttranslational modification, protein turnover, chaperones
1845	slr0951	+	690	47	34	38	36	3.19312	3.31926	4.84861	4.12782	1.37837	0.237558	0.624881	2-C-methyl-D-erythritol 4-phosphate cytidylyltransferase	4-diphosphocytidyl-2C-methyl-D-erythritol synthase	ko00900 Terpenoid backbone biosynthesis	[I] Lipid transport and metabolism
1846	slr0952	+	1041	2863	2043	1426	1524	128.925	132.199	120.601	115.825	0.905417	0.518492	0.854173	fructose-1,6-bisphosphatase	fructose-1,6-bisphosphatase	ko00010 Glycolysis / Gluconeogenesis^ko00030 Pentose phosphate pathway^ko00051 Fructose and mannose metabolism^ko00680 Methane metabolism^ko00710 Carbon fixation in photosynthetic organisms^ko04910 Insulin signaling pathway	[G] Carbohydrate transport and metabolism
1847	slr0953	+	732	364	239	151	192	23.3108	21.9937	18.1614	20.7519	0.858928	0.516349	0.852244	hypothetical protein	sucrose-phosphate phosphatase		[R] General function prediction only
1848	ssr1600	+	399	9938	7059	4941	5527	1167.6	1191.74	1090.25	1095.93	0.926609	0.775711	0.965512	hypothetical protein	similar to anti-sigma f factor antagonist		[S] Function unknown
1849	slr0954	+	429	2821	1797	1310	1400	308.257	282.164	268.842	258.189	0.892637	0.341634	0.72875	hypothetical protein	hypothetical protein		[S] Function unknown
1850	slr0955	+	1152	2941	1940	1357	1491	119.677	113.438	103.708	102.398	0.884138	0.248283	0.64343	hypothetical protein	probable tRNA/rRNA methyltransferase		[J] Translation, ribosomal structure and biogenesis
1851	slr0957	+	309	2160	1600	1075	1134	327.689	348.797	306.29	290.35	0.88197	0.326074	0.719167	hypothetical protein	hypothetical protein		[S] Function unknown
1852	slr0958	+	1449	1706	1225	732	974	55.1921	56.948	44.476	53.1812	0.870849	0.385153	0.769382	cysteinyl-tRNA synthetase	cysteinyl-tRNA synthetase	ko00970 Aminoacyl-tRNA biosynthesis	[J] Translation, ribosomal structure and biogenesis
1853	sll0905	-	585	168	128	75	142	13.4623	14.7389	11.2873	19.2044	1.08122	0.560296	0.8798	Maf-like-protein	hypothetical protein		[D] Cell cycle control, cell division, chromosome partitioning
1854	slr0959	+	1587	9356	6835	6410	7779	276.363	290.117	355.602	387.806	1.31233	3.11013e-17	4.96065e-15	hypothetical protein	hypothetical protein		[R] General function prediction only
1855	slr0960	+	438	488	372	374	445	52.2291	57.211	75.1762	80.381	1.42139	2.04454e-05	0.000539419	hypothetical protein	unknown protein		[S] Function unknown
1856	sll1541	-	1470	1210	833	664	813	38.5864	38.1715	39.768	43.7563	1.08815	0.0414913	0.230005	lignostilbene-alpha,beta-dioxygenase	hypothetical protein		[Q] Secondary metabolites biosynthesis, transport and catabolism
1857	ssr2723	+	288	3265	2222	1470	1474	531.444	519.712	449.374	404.923	0.812722	0.0217643	0.150931	ATP-dependent Clp protease adaptor protein ClpS	hypothetical protein		[O] Posttranslational modification, protein turnover, chaperones
1858	sll1540	-	1170	196	136	76	84	7.85302	7.83004	5.71888	5.68017	0.726838	0.172174	0.529965	dolichyl-phosphate-mannose synthase	dolichyl-phosphate-mannose synthase	ko00510 N-Glycan biosynthesis	[M] Cell wall/membrane/envelope biogenesis
1859	slr1622	+	639	1639	1233	700	852	120.239	129.979	96.4451	105.489	0.807032	0.0362953	0.211562	inorganic pyrophosphatase	soluble inorganic pyrophosphatase	ko00190 Oxidative phosphorylation	[C] Energy production and conversion
1860	slr1623	+	363	769	557	320	404	99.3085	103.362	77.6116	88.0526	0.817408	0.163585	0.516206	hypothetical protein	hypothetical protein	ko00190 Oxidative phosphorylation	[C] Energy production and conversion
1861	slr1624	+	1374	2011	1436	917	1064	68.6107	70.401	58.7578	61.2664	0.863411	0.201424	0.571693	hypothetical protein	hypothetical protein		[S] Function unknown
1862	sll1538	-	1614	498	298	194	280	14.4641	12.4372	10.5823	13.7253	0.903584	0.789234	0.971597	beta-glucosidase	similar to beta-hexosaminidase a precursor	ko00460 Cyanoamino acid metabolism^ko00500 Starch and sucrose metabolism^ko00940 Phenylpropanoid biosynthesis	[G] Carbohydrate transport and metabolism
1863	sll1537	-	417	203	114	79	69	22.8206	18.4153	16.6792	13.0912	0.721953	0.140709	0.477974	hypothetical protein	similar to mutator MutT protein		[F] Nucleotide transport and metabolism
1864	slr1626	+	450	630	492	240	340	65.6288	73.6485	46.955	59.777	0.766327	0.113013	0.422929	hypothetical protein	dihydroneopterin aldolase	ko00790 Folate biosynthesis	[H] Coenzyme transport and metabolism
1865	slr1627	+	618	260	127	107	113	19.722	13.8429	15.2433	14.4663	0.885138	0.674518	0.930281	hypothetical protein	unknown protein		[E] Amino acid transport and metabolism
1866	sll1536	-	1176	9317	6566	4555	5316	371.394	376.101	341.008	357.639	0.93465	0.963118	1	hypothetical protein	molybdopterin biosynthesis MoeB protein	ko04122 Sulfur relay system	[H] Coenzyme transport and metabolism
1867	slr1628	+	402	350	203	177	159	40.8139	34.0158	38.7642	31.2924	0.936212	0.897332	1	hypothetical protein	hypothetical protein		[S] Function unknown
1868	slr1629	+	981	491	382	224	305	23.4628	26.2304	20.1031	24.5979	0.899539	0.810924	0.979455	hypothetical protein	ribosomal large subunit pseudouridine synthase D		[J] Translation, ribosomal structure and biogenesis
1869	sll1535	-	729	19160	13694	10216	11670	1232.07	1265.36	1233.78	1266.52	1.00115	0.0651897	0.310803	galactosyl-1-phosphate transferase	putative sugar transferase		[M] Cell wall/membrane/envelope biogenesis
1870	sll1534	-	1134	3141	2134	1811	1820	129.844	126.763	140.601	126.977	1.04276	0.164999	0.519713	hypothetical protein	probable glycosyltransferase		[M] Cell wall/membrane/envelope biogenesis
1871	sll1533	-	1284	10045	6783	5149	5741	366.734	355.851	353.054	353.745	0.978153	0.330424	0.721954	twitching motility protein	twitching mobility protein		[N] Cell motility^[U] Intracellular trafficking, secretion, and vesicular transport
1872	slr1634	+	372	181131	125165	106310	118286	22825.3	22664.8	25160.2	25156.9	1.10611	5.75124e-07	2.1936e-05	hypothetical protein	hypothetical protein		[S] Function unknown
1873	sll1532	-	633	1417	975	673	713	104.938	103.756	93.604	89.1155	0.875539	0.320103	0.712717	hypothetical protein	hypothetical protein		[S] Function unknown
1874	ssl2982	-	228	756	531	278	355	155.437	156.881	107.348	123.186	0.738138	0.015888	0.12071	DNA-directed RNA polymerase subunit omega	probable DNA-directed RNA polymerase omega subunit	ko00230 Purine metabolism^ko00240 Pyrimidine metabolism^ko03020 RNA polymerase	[K] Transcription
1875	slr1635	+	1014	0	0	0	0	0	0	0	0	NA	NA	NA	transposase	putative transposase [ISY203e: 2048410 - 2049583]		[L] Replication, recombination and repair
1876	slr1636	+	618	432	243	183	231	32.7689	26.4868	26.0703	29.5727	0.939032	0.942213	1	hypothetical protein	unknown protein		[S] Function unknown
1877	slr1638	+	321	2687	1823	1610	1724	392.4	382.554	441.575	424.913	1.11811	0.00169037	0.0220502	hypothetical protein	hypothetical protein		[S] Function unknown
1878	slr1639	+	462	495	361	222	279	50.2261	52.6352	42.3052	47.7782	0.875775	0.58993	0.895087	SsrA-binding protein	SsrA-binding protein		[O] Posttranslational modification, protein turnover, chaperones
1879	sll1531	-	1824	454	322	283	346	11.668	11.8916	13.6598	15.0079	1.21681	0.0154485	0.118619	hypothetical protein	unknown protein		[S] Function unknown
1880	sll1530	-	1158	832	593	445	519	33.6807	34.4951	33.8325	35.459	1.01637	0.343708	0.73051	hypothetical protein	unknown protein		[R] General function prediction only
1881	sll1528	-	2988	1562	1064	766	938	24.5057	23.9868	22.57	24.8365	0.977604	0.540112	0.86774	hypothetical protein	unknown protein		[M] Cell wall/membrane/envelope biogenesis
1882	sll1527	-	3504	513	330	218	247	6.86309	6.34397	5.47741	5.577	0.837008	0.303066	0.697809	hypothetical protein	unknown protein		[M] Cell wall/membrane/envelope biogenesis
1883	sll1526	-	1518	1862	1462	832	1064	57.5009	64.8764	48.2542	55.4546	0.847451	0.283383	0.680622	hypothetical protein	hypothetical protein		[R] General function prediction only
1884	slr1641	+	2616	17823	11792	12716	12295	319.381	303.641	427.953	371.842	1.28373	0.00327047	0.0371394	ClpB protein	ClpB protein		[O] Posttranslational modification, protein turnover, chaperones
1885	ssl2971	-	297	510	371	243	291	80.4971	84.145	72.0332	77.5183	0.908343	0.814534	0.980515	hypothetical protein	hypothetical protein		[S] Function unknown
1886	sll1525	-	996	31616	21886	16396	18912	1488.04	1480.19	1449.31	1502.26	0.994388	0.0938488	0.380272	phosphoribulokinase	phosphoribulokinase	ko00710 Carbon fixation in photosynthetic organisms	[C] Energy production and conversion
1887	slr1643	+	1239	16840	11628	8841	9829	637.144	632.186	628.222	627.633	0.989384	0.16096	0.512532	ferredoxin-NADP oxidoreductase	ferredoxin-NADP oxidoreductase	ko00195 Photosynthesis	[C] Energy production and conversion
1888	sll1524	-	837	1015	754	501	540	56.8469	60.6816	52.6982	51.043	0.882689	0.481622	0.823823	hypothetical protein	hypothetical protein		[R] General function prediction only
1889	slr1644	+	870	2311	1607	1073	1190	124.522	124.425	108.583	108.217	0.870868	0.210228	0.586865	hypothetical protein	hypothetical protein		[S] Function unknown
1890	slr1645	+	405	4943	3494	2264	2714	572.14	581.138	492.158	530.179	0.886462	0.253427	0.646871	photosystem II 11 kD protein	photosystem II 11 kD protein	ko00195 Photosynthesis	[M] Cell wall/membrane/envelope biogenesis
1891	slr1646	+	693	1148	762	547	580	77.656	74.0684	69.4924	66.2159	0.894439	0.503123	0.84019	ribonuclease III	ribonuclease III	ko03008 Ribosome biogenesis in eukaryotes	[K] Transcription
1892	slr1647	+	777	213	168	129	124	12.8507	14.5646	14.6168	12.6261	0.993711	0.714745	0.949176	hypothetical protein	hypothetical protein		[R] General function prediction only
1893	slr1648	+	1440	1766	1358	996	1076	57.4903	63.5255	60.8948	59.1177	0.991708	0.336489	0.724756	hypothetical protein	hypothetical protein		[Q] Secondary metabolites biosynthesis, transport and catabolism
1894	ssr2754	+	261	427	272	255	299	76.6927	70.2004	86.0167	90.6355	1.20259	0.0352318	0.208395	hypothetical protein	hypothetical protein		[D] Cell cycle control, cell division, chromosome partitioning
1895	slr1649	+	588	1311	946	664	698	104.518	108.374	99.42	93.9173	0.908147	0.663013	0.926574	hypothetical protein	hypothetical protein		[O] Posttranslational modification, protein turnover, chaperones
1896	sll1522	-	537	158	140	106	85	13.7927	17.5616	17.3786	12.5231	0.953671	0.93459	1	CDP-diacylglycerol--glycerol-3-phosphate 3-phosphatidyltransferase	CDP-diacylglycerol--glycerol-3-phosphate 3-phosphatidyltransferase	ko00564 Glycerophospholipid metabolism	[I] Lipid transport and metabolism
1897	sll1521	-	1791	2742	1908	1456	1559	71.7692	71.7619	71.573	68.8681	0.978471	0.471526	0.817482	hypothetical protein	flavoprotein		[C] Energy production and conversion
1898	sll1520	-	1752	237	128	98	170	6.34134	4.92138	4.92465	7.67684	1.11887	0.518269	0.854173	DNA repair protein RecN	DNA repair protein RecN		[L] Replication, recombination and repair
1899	slr0442	+	1833	30580	20455	25661	29972	782.063	751.706	1232.52	1293.66	1.64704	2.41235e-59	4.23247e-56	hypothetical protein	unknown protein
1900	sll0428	-	1050	63	61	31	47	2.81266	3.91338	2.59929	3.54141	0.912975	1	1	hypothetical protein	unknown protein		[O] Posttranslational modification, protein turnover, chaperones
1901	ssr0756	+	183	108	67	100	66	27.6655	24.6624	48.1096	28.5339	1.46468	0.232852	0.617594	hypothetical protein	hypothetical protein		[S] Function unknown
1902	slr1005	+	204	303	194	191	232	69.6272	64.0594	82.4302	89.9757	1.28963	0.017944	0.131727	hypothetical protein			[S] Function unknown
1903	ssr0759	+	237	97	67	61	46	19.1862	19.0431	22.6602	15.356	0.994425	0.879515	0.996518	hypothetical protein	unknown protein
1904	ssr0761	+	282	170	97	72	109	28.2596	23.1704	22.4785	30.5805	1.03167	0.652718	0.924204	hypothetical protein	hypothetical protein		[D] Cell cycle control, cell division, chromosome partitioning
1905	sll0427	-	822	33952	23522	21038	24161	1936.24	1927.58	2253.28	2325.47	1.18503	1.23802e-11	8.86574e-10	photosystem II manganese-stabilizing polypeptide	photosystem II manganese-stabilizing polypeptide	ko00195 Photosynthesis	[M] Cell wall/membrane/envelope biogenesis
1906	slr0443	+	375	234	153	94	82	29.2517	27.4834	22.0689	17.3002	0.693909	0.0736262	0.330782	hypothetical protein	hypothetical protein		[S] Function unknown
1907	sll0426	-	360	1515	1096	723	815	197.277	205.078	176.815	179.111	0.884607	0.421623	0.79286	hypothetical protein	unknown protein
1908	slr0444	+	1341	1117	810	412	492	39.0473	40.6881	27.049	29.0271	0.703278	0.000584716	0.00932621	3-phosphoshikimate 1-carboxyvinyltransferase	3-phosphoshikimate 1-carboxyvinyltransferase	ko00400 Phenylalanine, tyrosine and tryptophan biosynthesis	[E] Amino acid transport and metabolism
1909	sll0424	-	1602	855	644	372	499	25.019	27.0791	20.4439	24.6437	0.865436	0.436284	0.804342	hypothetical protein	hypothetical protein		[C] Energy production and conversion
1910	sll0423	-	465	1402	987	670	785	141.339	142.98	126.854	133.562	0.915932	0.762505	0.962413	hypothetical protein	hypothetical protein		[S] Function unknown
1911	sll0422	-	987	693	463	291	386	32.9141	31.5991	25.9573	30.9412	0.881966	0.550838	0.875801	asparaginase	asparaginase	ko00250 Alanine, aspartate and glutamate metabolism^ko00460 Cyanoamino acid metabolism^ko00910 Nitrogen metabolism	[E] Amino acid transport and metabolism
1912	sll0421	-	1293	2893	1877	1057	1365	104.886	97.786	71.9713	83.5221	0.767218	0.004975	0.0510414	adenylosuccinate lyase	adenylosuccinate lyase	ko00230 Purine metabolism^ko00250 Alanine, aspartate and glutamate metabolism	[F] Nucleotide transport and metabolism
1913	slr0445	+	630	1018	772	553	645	75.7485	82.5444	77.2801	81.0003	0.999921	0.371267	0.763512	hypothetical protein	hypothetical protein		[S] Function unknown
1914	sll0420	-	315	462	363	217	219	68.754	77.626	60.6502	55.0049	0.790102	0.157067	0.503792	urease subunit beta	urease beta subunit	ko00230 Purine metabolism^ko00330 Arginine and proline metabolism^ko00791 Atrazine degradation	[E] Amino acid transport and metabolism
1915	sll0419	-	462	154	129	86	111	15.6259	18.8087	16.3885	19.0085	1.02795	0.561863	0.8798	hypothetical protein	unknown protein
1916	sll0418	-	954	1248	820	534	574	61.3243	57.8997	49.2806	47.6026	0.812615	0.0554807	0.280742	sterol-C-methyltransferase	2-methyl-6-phytylbenzoquinone methyltransferase		[R] General function prediction only
1917	slr0446	+	957	361	271	169	203	17.6832	19.0752	15.5474	16.7823	0.879519	0.669949	0.92919	DNA polymerase III subunit delta'	DNA polymerase III delta&#x27; subunit	ko00230 Purine metabolism^ko00240 Pyrimidine metabolism^ko03030 DNA replication^ko03430 Mismatch repair^ko03440 Homologous recombination	[L] Replication, recombination and repair
1918	slr0447	+	1338	39659	27647	22859	25010	1389.48	1391.88	1504.13	1478.85	1.07249	0.000107705	0.00222316	negative aliphatic amidase regulator	periplasmic protein, ABC-type urea transport system substrate-binding protein	ko02010 ABC transporters	[E] Amino acid transport and metabolism
1919	slr0448	+	1515	663	397	283	288	20.5148	17.6518	16.4459	15.04	0.824958	0.173232	0.530891	DNA repair protein RadA	DNA repair protein RadA		[O] Posttranslational modification, protein turnover, chaperones
1920	sll0274	-	588	1176	759	608	643	93.7555	86.9512	91.0352	86.5169	0.982544	0.623818	0.916643	hypothetical protein	hypothetical protein		[S] Function unknown
1921	sll0273	-	1620	1199	812	551	649	34.6953	33.7639	29.9447	31.6955	0.900393	0.59202	0.89543	Na+/H+ exchanger	Na+/H+ antiporter		[P] Inorganic ion transport and metabolism
1922	sll0272	-	471	1198	779	624	654	119.235	111.411	116.64	109.856	0.982009	0.623347	0.916643	hypothetical protein	hypothetical protein		[S] Function unknown
1923	sll0271	-	825	821	642	397	423	46.6504	52.4194	42.3662	40.5652	0.837101	0.230682	0.615454	transcription antitermination protein NusB	N utilization substance protein B homolog		[K] Transcription
1924	slr0280	+	1830	3176	2211	1644	1787	81.3572	81.3858	79.0922	77.2576	0.960716	0.67671	0.930281	hypothetical protein	hypothetical protein		[S] Function unknown
1925	sll0270	-	2493	586	359	320	294	11.019	9.70026	11.3008	9.33023	0.995744	0.754329	0.96043	primosome assembly protein PriA	primosomal protein N&#x27;	ko03440 Homologous recombination	[L] Replication, recombination and repair
1926	sll0269	-	411	326	203	135	168	37.1828	33.271	28.9185	32.3396	0.869479	0.579561	0.889624	hypothetical protein	hypothetical protein		[S] Function unknown
1927	sll0268	-	405	1870	1402	846	860	216.448	233.187	183.907	168.001	0.782653	0.00758656	0.0696891	hypothetical protein	hypothetical protein		[S] Function unknown
1928	sll0267	-	4734	1563	1178	777	883	15.4774	16.7621	14.4503	14.7571	0.90595	0.671822	0.930281	hypothetical protein	unknown protein		[T] Signal transduction mechanisms
1929	sll0266	-	1236	276	210	143	152	10.4678	11.4449	10.1859	9.72955	0.908854	0.865852	0.992576	hypothetical protein	unknown protein		[S] Function unknown
1930	sll0265	-	903	163	94	95	84	8.46187	7.01215	9.2623	7.35968	1.07419	0.569371	0.884418	hypothetical protein	unknown protein		[S] Function unknown
1931	sll0264	-	1188	694	531	428	415	27.3848	30.1085	31.7183	27.6375	1.0324	0.32944	0.721697	hypothetical protein	probable dioxygenase Rieske iron-sulfur component		[P] Inorganic ion transport and metabolism
1932	sll0263	-	717	249	220	90	93	16.2797	20.6688	11.0511	10.262	0.576833	0.00402881	0.0440408	hypothetical protein	unknown protein		[S] Function unknown
1933	sll0262	-	1077	1361	911	538	648	59.2392	56.9789	43.9794	47.6022	0.788016	0.0202436	0.143505	delta-6 desaturase	acyl-lipid desaturase (delta 6)	ko00591 Linoleic acid metabolism	[I] Lipid transport and metabolism
1934	sll0261	-	1704	516	319	185	242	14.1954	12.6105	9.5584	11.236	0.775742	0.101639	0.395371	potassium channel	hypothetical protein		[P] Inorganic ion transport and metabolism
1935	slr0284	+	348	2862	1995	1547	1624	385.529	386.167	391.376	369.211	0.985605	0.392483	0.773257	hypothetical protein	hypothetical protein		[S] Function unknown
1936	slr0285	+	675	29	25	18	24	2.01401	2.49487	2.34775	2.81303	1.14458	0.618796	0.914262	hypothetical protein	hypothetical protein		[L] Replication, recombination and repair
1937	slr0286	+	1278	44	33	29	40	1.61394	1.73938	1.99779	2.47626	1.33422	0.277026	0.674591	hypothetical protein	protein involved in functional assembly of photosystem II		[S] Function unknown
1938	sll0260	-	1344	1828	1322	824	937	63.7593	66.2588	53.9773	55.1579	0.839385	0.0973637	0.386919	hemolysin	hypothetical protein		[P] Inorganic ion transport and metabolism
1939	ssr0482	+	246	3512	2429	1831	1925	669.246	665.125	655.294	619.103	0.955055	0.776733	0.965512	30S ribosomal protein S16	30S ribosomal protein S16	ko03010 Ribosome	[J] Translation, ribosomal structure and biogenesis
1940	slr0287	+	354	3593	2575	1654	1834	475.796	489.988	411.354	409.886	0.850336	0.0609044	0.297638	hypothetical protein	hypothetical protein		[S] Function unknown
1941	slr0288	+	2172	6345	4173	2149	2596	136.943	129.419	87.1083	94.5611	0.68204	3.14829e-12	2.51076e-10	glutamate--ammonia ligase	glutamate--ammonia ligase	ko00250 Alanine, aspartate and glutamate metabolism^ko00330 Arginine and proline metabolism^ko00630 Glyoxylate and dicarboxylate metabolism^ko00910 Nitrogen metabolism^ko02020 Two-component system^ko04724 Glutamatergic synapse^ko04727 GABAergic synapse	[E] Amino acid transport and metabolism
1942	slr0291	+	432	219	152	80	163	23.7644	23.7012	16.3038	29.8519	0.972402	0.861898	0.991339	hypothetical protein	hypothetical protein		[S] Function unknown
1943	sll0258	-	480	16922	11679	10213	10663	1652.64	1638.99	1873.25	1757.54	1.10304	0.00199764	0.0247693	cytochrome C-550	cytochrome c550	ko00195 Photosynthesis	[C] Energy production and conversion
1944	ssl0483	-	198	14011	10004	7720	9024	3317.19	3403.45	3432.7	3605.8	1.04729	0.00271396	0.0317442	hypothetical protein	hypothetical protein		[S] Function unknown
1945	slr0292	+	747	1098	754	493	547	68.9046	67.9926	58.1045	57.9341	0.847633	0.203465	0.575544	hypothetical protein	hypothetical protein		[S] Function unknown
1946	sll0257	-	471	254	192	148	162	25.2801	27.4594	27.6646	27.2121	1.04052	0.468158	0.814631	hypothetical protein	hypothetical protein		[R] General function prediction only
1947	slr0293	+	2949	4033	2783	1853	2124	64.1091	63.5696	55.3202	56.9833	0.879578	0.195649	0.562271	glycine dehydrogenase	glycine dehydrogenase	ko00260 Glycine, serine and threonine metabolism	[E] Amino acid transport and metabolism
1948	slr0294	+	477	98	78	61	54	9.63106	11.0151	11.2589	8.95659	0.97914	0.872298	0.993796	hypothetical protein	unknown protein		[S] Function unknown
1949	slr0392	+	393	28	25	26	25	3.33989	4.28508	5.82457	5.03286	1.42393	0.277799	0.67559	hypothetical protein	unknown protein		[S] Function unknown
1950	slr0393	+	363	31	5	11	9	4.00333	0.927843	2.6679	1.96157	0.938816	0.938779	1	hypothetical protein	unknown protein		[V] Defense mechanisms
1951	sll0364	-	417	47	35	13	30	5.28358	5.65383	2.74467	5.69184	0.771344	0.67696	0.930281	hypothetical protein	hypothetical protein		[S] Function unknown
1952	slr0394	+	1200	18559	12842	8451	9499	725.003	720.879	620.026	626.274	0.861965	0.0203786	0.143937	phosphoglycerate kinase	phosphoglycerate kinase	ko00010 Glycolysis / Gluconeogenesis^ko00710 Carbon fixation in photosynthetic organisms	[G] Carbohydrate transport and metabolism
1953	slr0395	+	927	106	67	54	26	5.36034	4.86862	5.12858	2.21902	0.718313	0.438989	0.804342	transcriptional activator protein NtcB	nitrate assimilation transcriptional activator, LysR family protein		[K] Transcription
1954	sll0362	-	2631	2787	2012	1403	1494	49.6572	51.5132	46.9483	44.926	0.908114	0.565496	0.882315	alanyl-tRNA synthetase	alanyl-tRNA synthetase	ko00970 Aminoacyl-tRNA biosynthesis	[J] Translation, ribosomal structure and biogenesis
1955	sll0361	-	468	146	112	60	64	14.6242	16.1207	11.2873	10.8194	0.719033	0.22077	0.600064	hypothetical protein	hypothetical protein		[S] Function unknown
1956	sll0360	-	831	510	356	236	292	28.7697	28.8576	25.0031	27.8003	0.916291	0.863726	0.991759	hypothetical protein	hypothetical protein		[R] General function prediction only
1957	sll0359	-	465	7822	5630	3504	4017	788.554	815.58	663.429	683.465	0.839639	0.0105397	0.089985	hypothetical protein	hypothetical protein		[K] Transcription
1958	slr0397	+	573	823	519	381	369	67.3305	61.0132	58.5401	50.9494	0.853096	0.284888	0.680976	hypothetical protein	hypothetical protein		[S] Function unknown
1959	slr0398	+	483	1711	1255	838	823	166.062	175.028	152.75	134.809	0.84306	0.169693	0.5287	hypothetical protein	unknown protein		[S] Function unknown
1960	slr0399	+	978	1403	804	522	652	67.2489	55.3769	46.991	52.7444	0.813331	0.201534	0.571693	3-beta hydroxysteroid dehydrogenase/isomerase	chaperon-like protein for quinone binding in photosystem II		[G] Carbohydrate transport and metabolism^[M] Cell wall/membrane/envelope biogenesis
1961	slr0400	+	915	1005	657	440	463	51.4886	48.3677	42.3365	40.0339	0.824888	0.112711	0.422929	inorganic polyphosphate/ATP-NAD kinase	hypothetical protein	ko00760 Nicotinate and nicotinamide metabolism	[G] Carbohydrate transport and metabolism
1962	slr0401	+	1152	1145	867	442	627	46.5929	50.6965	33.7795	43.0608	0.789812	0.153228	0.498311	spermidine/putrescine-binding periplasmic protein	periplasmic polyamine-binding protein of ABC transporter		[E] Amino acid transport and metabolism
1963	slr0402	+	582	198	143	105	90	15.9481	16.551	15.8836	12.2345	0.865198	0.632966	0.919602	deoxyribonucleotide triphosphate pyrophosphatase	hypothetical protein	ko00230 Purine metabolism^ko00240 Pyrimidine metabolism	[F] Nucleotide transport and metabolism
1964	ssl0707	-	336	13323	9357	6114	7240	1858.79	1875.89	1602.03	1704.77	0.88543	0.146279	0.488851	nitrogen regulatory protein P-II	nitrogen regulatory protein P-II	ko02020 Two-component system	[E] Amino acid transport and metabolism
1965	slr0404	+	999	11671	8314	6376	7134	547.658	560.603	561.909	564.983	1.01681	0.0350693	0.207869	hypothetical protein	hypothetical protein		[S] Function unknown
1966	ssr0657	+	291	757	566	376	443	121.947	131.019	113.757	120.442	0.925814	0.949589	1	hypothetical protein	hypothetical protein		[S] Function unknown
1967	sll0356	-	654	127	115	35	87	9.10317	11.8449	4.71165	10.5247	0.727339	0.57765	0.887604	N-(5'-phosphoribosyl)anthranilate isomerase	N-(5&#x27;-phosphoribosyl)anthranilate isomerase	ko00400 Phenylalanine, tyrosine and tryptophan biosynthesis	[E] Amino acid transport and metabolism
1968	sll0355	-	990	516	399	215	277	24.4332	27.1487	19.1199	22.1367	0.799827	0.187273	0.549965	hypothetical protein	hypothetical protein		[E] Amino acid transport and metabolism^[G] Carbohydrate transport and metabolism
1969	sll0354	-	462	92	51	50	57	9.33496	7.436	9.52821	9.76114	1.15016	0.474504	0.818888	hypothetical protein	hypothetical protein		[S] Function unknown
1970	slr0406	+	1026	411	263	211	217	18.7785	17.2671	18.1058	16.7332	0.966527	0.881129	0.997373	dihydroorotase	dihydroorotase	ko00240 Pyrimidine metabolism	[F] Nucleotide transport and metabolism
1971	slr0407	+	810	487	394	232	296	28.1845	32.7659	25.2166	28.9117	0.888071	0.726601	0.95528	hypothetical protein	hypothetical protein		[R] General function prediction only
1972	slr0408	+	12597	1348	927	556	666	5.01637	4.95705	3.88589	4.18287	0.809027	0.049737	0.260878	integrin subunit alpha	unknown protein		[S] Function unknown
1973	slr0142	+	732	24	13	13	9	1.53697	1.19631	1.56356	0.972745	0.927934	0.99009	1	hypothetical protein	hypothetical protein
1974	slr0143	+	3573	1166	894	613	670	15.2979	16.8545	15.1046	14.8357	0.931202	1	1	beta transducin-like-protein	WD-repeat protein, Hat protein, involved in the control of a high-affinity transport system for inorganic carbon		[S] Function unknown
1975	slr0144	+	786	17211	11794	11482	12344	1026.48	1010.76	1286.11	1242.51	1.2412	1.66099e-13	1.49447e-11	hypothetical protein	hypothetical protein		[R] General function prediction only
1976	slr0145	+	408	4430	3154	2804	3053	508.991	520.73	605.064	592.017	1.16253	4.04015e-06	0.000126579	hypothetical protein	unknown protein		[S] Function unknown
1977	slr0146	+	510	3842	2622	2257	2450	353.146	346.317	389.623	380.07	1.10041	0.00142627	0.019332	hypothetical protein	hypothetical protein		[S] Function unknown
1978	slr0147	+	876	14730	10461	8559	9572	788.252	804.415	860.205	864.502	1.08291	0.000109547	0.00224795	hypothetical protein	hypothetical protein		[S] Function unknown
1979	slr0148	+	558	8106	5647	4847	5939	680.987	681.702	764.754	842.067	1.17915	1.3519e-08	6.58865e-07	ferredoxin	hypothetical protein		[C] Energy production and conversion
1980	slr0149	+	468	9983	6761	6470	7467	999.958	973.142	1217.14	1262.32	1.25663	1.1178e-13	1.0601e-11	hypothetical protein	hypothetical protein		[S] Function unknown
1981	slr0150	+	309	8343	5773	5092	5818	1265.7	1258.5	1450.82	1489.64	1.16491	9.92203e-08	4.40714e-06	ferredoxin	ferredoxin, petF-like protein	ko00195 Photosynthesis	[C] Energy production and conversion
1982	slr0151	+	960	29264	20223	17324	19041	1428.99	1419.01	1588.77	1569.23	1.10885	2.11659e-06	7.28149e-05	hypothetical protein	unknown protein		[S] Function unknown
1983	slr0152	+	1893	807	661	411	555	19.9843	23.5213	19.115	23.1958	0.972536	0.655757	0.924204	serine/threonine protein kinase	serine/threonine protein kinase		[T] Signal transduction mechanisms
1984	sll0149	-	1752	3838	2682	1742	1896	102.692	103.118	87.5381	85.6193	0.841344	0.0309293	0.190862	hypothetical protein	hypothetical protein		[S] Function unknown
1985	sll0148	-	2205	4090	3023	2101	2309	86.9523	92.3508	83.8881	82.8482	0.929913	0.911048	1	hypothetical protein	hypothetical protein
1986	sll0147	-	2004	1205	824	667	804	28.1875	27.6975	29.3029	31.7414	1.09232	0.0382373	0.217463	hypothetical protein	hypothetical protein	ko00906 Carotenoid biosynthesis	[H] Coenzyme transport and metabolism
1987	sll0146	-	1116	802	581	400	494	33.6881	35.069	31.5558	35.0211	0.968292	0.680943	0.931358	high-affinity branched-chain amino acid transport protein BraE	Integral membrane protein of the ABC-type, Nat permease for neutral amino acids	ko02010 ABC transporters	[E] Amino acid transport and metabolism
1988	sll0145	-	546	1953	1434	919	1228	167.678	176.916	148.186	177.94	0.946404	0.834548	0.98536	ribosome recycling factor	ribosome releasing factor		[J] Translation, ribosomal structure and biogenesis
1989	sll0144	-	720	2029	1390	811	938	132.104	130.045	99.168	103.071	0.771467	0.00233852	0.0281681	uridylate kinase	uridine monophosphate kinase	ko00240 Pyrimidine metabolism	[F] Nucleotide transport and metabolism
1990	ssl0259	-	219	403	250	180	208	86.2636	76.8966	72.3622	75.1427	0.90405	0.736687	0.956604	hypothetical protein	hypothetical protein		[S] Function unknown
1991	slr0156	+	2694	1183	826	451	593	20.5851	20.6535	14.7388	17.415	0.779702	0.0235498	0.159222	ClpB protein	ClpB protein		[O] Posttranslational modification, protein turnover, chaperones
1992	slr0157	+	486	92	88	57	77	8.87397	12.1971	10.3258	12.5349	1.08493	0.447387	0.805304	hypothetical protein	unknown protein		[S] Function unknown
1993	sll0142	-	3225	5517	3533	2480	2559	80.1936	73.7947	67.7026	62.7781	0.847341	0.11477	0.428436	cation or drug efflux system protein	probable cation efflux system protein		[P] Inorganic ion transport and metabolism
1994	sll0141	-	1401	2899	2061	1492	1652	97.0011	99.0948	93.7592	93.2909	0.953871	0.754197	0.96043	hypothetical protein	hypothetical protein		[V] Defense mechanisms
1995	slr0161	+	1107	13776	9339	8062	8692	583.367	568.282	641.178	621.212	1.09616	5.63959e-05	0.00130193	twitching motility protein	twitching motility protein PilT		[N] Cell motility^[U] Intracellular trafficking, secretion, and vesicular transport
1996	slr0162	+	495	2091	1342	1267	1269	198.023	182.624	225.348	202.826	1.12486	0.044672	0.241694	general secretion pathway protein F	a part of pilC, pilin biogenesis protein, required for twitching motility		[U] Intracellular trafficking, secretion, and vesicular transport
1997	slr0163	+	894	3232	2027	2090	2112	169.473	152.731	205.822	186.906	1.21888	0.00437396	0.0467876	pilin biogenesis protein	a part of pilC, pilin biogenesis protein, required for twitching motility		[U] Intracellular trafficking, secretion, and vesicular transport
1998	slr0164	+	675	7368	5087	4213	4327	511.696	507.655	549.504	507.167	1.03661	0.102607	0.396965	ATP-dependent Clp protease-like-protein	ATP-dependent Clp protease proteolytic subunit	ko04112 Cell cycle - Caulobacter	[O] Posttranslational modification, protein turnover, chaperones
[truncated: 1,577 more rows]
