# Supplementary material for: Regulation Mechanism Mediated by Trans-Encoded sRNA Nc117 in Short Chain Alcohols Tolerance in Synechocystis sp. PCC 6803
Source: Front Microbiol. 2018 May 1;9:863. doi: 10.3389/fmicb.2018.00863 (PMC5946031; doi:10.3389/fmicb.2018.00863)
Supplement: TABLE S5 — Pathway enrichment analysis for differential expressed genes. [file Table_5.XLSX]

## Sheet: Suppl. Table S5
Suppl. Table S5. Pathway enrichment analysis for differential expressed genes.
Module	Pathway	p-value	DE gene number in pathway	All gene number in pathway
Down-regulated	ko00030 Pentose phosphate pathway	0.00766581	5	20
Down-regulated	ko00330 Arginine and proline metabolism	0.0143351	6	32
Down-regulated	ko03010 Ribosome	0.0197229	8	53
Down-regulated	ko00910 Nitrogen metabolism	0.0291746	5	29
Up-regulated	ko04141 Protein processing in endoplasmic reticulum	0.000640838	2	2
Up-regulated	ko05111 Vibrio cholerae pathogenic cycle	0.00354236	2	4
Up-regulated	ko00196 Photosynthesis - antenna proteins	0.00515129	3	15
Up-regulated	ko00195 Photosynthesis	0.010302	5	56
Up-regulated	ko02020 Two-component system	0.0255863	5	67
